# Supplementary material for: cifB-transcript levels largely explain cytoplasmic incompatibility variation across divergent Wolbachia
Source: PNAS Nexus. 2022 Jun 28;1(3):pgac099. doi: 10.1093/pnasnexus/pgac099 (PMC9364212; doi:10.1093/pnasnexus/pgac099)
Supplement: pgac099_Supplemental_Files [file pgac099_supplemental_files.zip]

Archive with 3 entries (3 files):
- PNASNEXUS-PNASNEXUS-2022-00506-T-s01.docx
- PNASNEXUS-PNASNEXUS-2022-00506-T-s02.xlsx
- PNASNEXUS-PNASNEXUS-2022-00506-T-s03.xlsx
