# Supplementary material for: cifB-transcript levels largely explain cytoplasmic incompatibility variation across divergent Wolbachia
Source: PNAS Nexus. 2022 Jun 28;1(3):pgac099. doi: 10.1093/pnasnexus/pgac099 (PMC9364212; doi:10.1093/pnasnexus/pgac099)
Supplement: pgac099_Supplemental_Files [file pgac099_supplemental_files.zip › PNASNEXUS-PNASNEXUS-2022-00506-T-s02.xlsx]

## Sheet: Fig 1D, Fig S1A
Data associated with Figures 1D and Figure S1A. Hatch rate assay. Fig 1D combines all compatible cross types together.
cross_id	relevant_strain	cross_type	compatibility	vial_id	total_eggs	unhatched_eggs	prop_hatch	comp_HR	H_stat	sH_stat
A	wMel	UxU	compatible	1	31	2	0.935484	0.925949	1.0103	-0.0102975
A	wMel	UxU	compatible	2	51	0	1	0.925949	1.07997	-0.0799732
A	wMel	UxU	compatible	3	28	0	1	0.925949	1.07997	-0.0799732
A	wMel	UxU	compatible	4	34	0	1	0.925949	1.07997	-0.0799732
A	wMel	UxU	compatible	5	43	1	0.976744	0.925949	1.05486	-0.0548576
A	wMel	UxU	compatible	6	59	1	0.983051	0.925949	1.06167	-0.0616686
A	wMel	UxU	compatible	7	39	2	0.948718	0.925949	1.02459	-0.02459
A	wMel	UxU	compatible	8	44	0	1	0.925949	1.07997	-0.0799732
A	wMel	UxU	compatible	9	35	0	1	0.925949	1.07997	-0.0799732
A	wMel	UxU	compatible	10	45	0	1	0.925949	1.07997	-0.0799732
A	wMel	UxU	compatible	11	54	1	0.981481	0.925949	1.05997	-0.0599737
A	wMel	UxU	compatible	12	38	0	1	0.925949	1.07997	-0.0799732
A	wMel	UxU	compatible	13	54	0	1	0.925949	1.07997	-0.0799732
A	wMel	UxU	compatible	15	33	0	1	0.925949	1.07997	-0.0799732
A	wMel	UxU	compatible	16	41	4	0.902439	0.925949	0.97461	0.02539
A	wMel	UxU	compatible	17	41	1	0.97561	0.925949	1.05363	-0.0536324
A	wMel	UxU	compatible	18	53	1	0.981132	0.925949	1.0596	-0.0595964
A	wMel	UxU	compatible	19	20	1	0.95	0.925949	1.02597	-0.0259746
A	wMel	UxU	compatible	20	47	1	0.978723	0.925949	1.057	-0.0569951
A	wMel	UxU	compatible	21	46	1	0.978261	0.925949	1.0565	-0.0564955
A	wMel	UxU	compatible	22	43	43	0	0.925949	0	1
A	wMel	UxU	compatible	23	56	1	0.982143	0.925949	1.06069	-0.060688
A	wMel	UxU	compatible	24	22	22	0	0.925949	0	1
A	wMel	UxU	compatible	25	57	0	1	0.925949	1.07997	-0.0799732
A	wMel	UxU	compatible	26	43	0	1	0.925949	1.07997	-0.0799732
A	wMel	UxU	compatible	27	29	3	0.896552	0.925949	0.968252	0.0317481
A	wMel	UxU	compatible	28	44	1	0.977273	0.925949	1.05543	-0.0554284
A	wMel	UxU	compatible	29	30	1	0.966667	0.925949	1.04397	-0.0439741
A	wMel	UxU	compatible	30	27	0	1	0.925949	1.07997	-0.0799732
B	wMel	IxU	compatible	1	58	0	1	0.925949	1.07997	-0.0799732
B	wMel	IxU	compatible	2	40	1	0.975	0.925949	1.05297	-0.0529739
B	wMel	IxU	compatible	3	15	15	0	0.925949	0	1
B	wMel	IxU	compatible	4	35	0	1	0.925949	1.07997	-0.0799732
B	wMel	IxU	compatible	5	46	2	0.956522	0.925949	1.03302	-0.0330179
B	wMel	IxU	compatible	6	30	1	0.966667	0.925949	1.04397	-0.0439741
B	wMel	IxU	compatible	7	52	0	1	0.925949	1.07997	-0.0799732
B	wMel	IxU	compatible	8	29	1	0.965517	0.925949	1.04273	-0.0427328
B	wMel	IxU	compatible	9	16	0	1	0.925949	1.07997	-0.0799732
B	wMel	IxU	compatible	10	35	1	0.971429	0.925949	1.04912	-0.0491168
B	wMel	IxU	compatible	11	39	1	0.974359	0.925949	1.05228	-0.0522816
B	wMel	IxU	compatible	12	34	1	0.970588	0.925949	1.04821	-0.0482093
B	wMel	IxU	compatible	13	23	0	1	0.925949	1.07997	-0.0799732
B	wMel	IxU	compatible	14	22	0	1	0.925949	1.07997	-0.0799732
B	wMel	IxU	compatible	15	25	2	0.92	0.925949	0.993575	0.00642464
B	wMel	IxU	compatible	16	27	0	1	0.925949	1.07997	-0.0799732
B	wMel	IxU	compatible	17	42	2	0.952381	0.925949	1.02855	-0.0285459
B	wMel	IxU	compatible	18	26	0	1	0.925949	1.07997	-0.0799732
B	wMel	IxU	compatible	19	37	1	0.972973	0.925949	1.05078	-0.0507848
B	wMel	IxU	compatible	20	62	1	0.983871	0.925949	1.06255	-0.0625543
B	wMel	IxU	compatible	21	45	1	0.977778	0.925949	1.05597	-0.0559738
B	wMel	IxU	compatible	22	26	1	0.961538	0.925949	1.03844	-0.0384358
B	wMel	IxU	compatible	23	36	14	0.611111	0.925949	0.659984	0.340016
B	wMel	IxU	compatible	24	60	0	1	0.925949	1.07997	-0.0799732
B	wMel	IxU	compatible	25	33	0	1	0.925949	1.07997	-0.0799732
B	wMel	IxU	compatible	27	37	2	0.945946	0.925949	1.0216	-0.0215963
B	wMel	IxU	compatible	28	19	1	0.947368	0.925949	1.02313	-0.0231325
B	wMel	IxU	compatible	30	33	2	0.939394	0.925949	1.01452	-0.0145203
C	wMel	UxI	incompatible	1	36	10	0.722222	0.925949	0.779981	0.220019
C	wMel	UxI	incompatible	2	38	3	0.921053	0.925949	0.994712	0.00528782
C	wMel	UxI	incompatible	3	32	4	0.875	0.925949	0.944977	0.0550234
C	wMel	UxI	incompatible	4	35	10	0.714286	0.925949	0.771409	0.228591
C	wMel	UxI	incompatible	5	13	5	0.615385	0.925949	0.664599	0.335401
C	wMel	UxI	incompatible	6	57	18	0.684211	0.925949	0.738929	0.261071
C	wMel	UxI	incompatible	7	47	4	0.914894	0.925949	0.988061	0.0119394
C	wMel	UxI	incompatible	8	37	7	0.810811	0.925949	0.875654	0.124346
C	wMel	UxI	incompatible	9	29	5	0.827586	0.925949	0.893771	0.106229
C	wMel	UxI	incompatible	10	66	20	0.69697	0.925949	0.752709	0.247291
C	wMel	UxI	incompatible	11	38	1	0.973684	0.925949	1.05155	-0.0515529
C	wMel	UxI	incompatible	12	44	5	0.886364	0.925949	0.957249	0.042751
C	wMel	UxI	incompatible	13	50	10	0.8	0.925949	0.863979	0.136021
C	wMel	UxI	incompatible	14	45	6	0.866667	0.925949	0.935977	0.0640232
C	wMel	UxI	incompatible	15	51	2	0.960784	0.925949	1.03762	-0.0376213
C	wMel	UxI	incompatible	16	55	5	0.909091	0.925949	0.981794	0.0182062
C	wMel	UxI	incompatible	17	31	7	0.774194	0.925949	0.836108	0.163892
C	wMel	UxI	incompatible	18	44	5	0.886364	0.925949	0.957249	0.042751
C	wMel	UxI	incompatible	19	37	13	0.648649	0.925949	0.700523	0.299477
C	wMel	UxI	incompatible	20	43	0	1	0.925949	1.07997	-0.0799732
C	wMel	UxI	incompatible	21	45	10	0.777778	0.925949	0.839979	0.160021
C	wMel	UxI	incompatible	22	34	15	0.558824	0.925949	0.603514	0.396486
C	wMel	UxI	incompatible	23	41	5	0.878049	0.925949	0.948269	0.0517308
C	wMel	UxI	incompatible	24	54	0	1	0.925949	1.07997	-0.0799732
C	wMel	UxI	incompatible	26	57	5	0.912281	0.925949	0.985239	0.0147613
C	wMel	UxI	incompatible	27	34	4	0.882353	0.925949	0.952918	0.0470825
C	wMel	UxI	incompatible	28	43	43	0	0.925949	0	1
C	wMel	UxI	incompatible	29	26	10	0.615385	0.925949	0.664599	0.335401
C	wMel	UxI	incompatible	30	32	4	0.875	0.925949	0.944977	0.0550234
D	wMel	IxI	compatible	1	55	2	0.963636	0.925949	1.0407	-0.0407015
D	wMel	IxI	compatible	2	65	2	0.969231	0.925949	1.04674	-0.0467433
D	wMel	IxI	compatible	4	46	0	1	0.925949	1.07997	-0.0799732
D	wMel	IxI	compatible	5	18	0	1	0.925949	1.07997	-0.0799732
D	wMel	IxI	compatible	6	32	1	0.96875	0.925949	1.04622	-0.0462241
D	wMel	IxI	compatible	8	39	1	0.974359	0.925949	1.05228	-0.0522816
D	wMel	IxI	compatible	9	30	1	0.966667	0.925949	1.04397	-0.0439741
D	wMel	IxI	compatible	10	57	0	1	0.925949	1.07997	-0.0799732
D	wMel	IxI	compatible	11	32	0	1	0.925949	1.07997	-0.0799732
D	wMel	IxI	compatible	12	44	0	1	0.925949	1.07997	-0.0799732
D	wMel	IxI	compatible	13	28	0	1	0.925949	1.07997	-0.0799732
D	wMel	IxI	compatible	14	35	0	1	0.925949	1.07997	-0.0799732
D	wMel	IxI	compatible	15	25	22	0.12	0.925949	0.129597	0.870403
D	wMel	IxI	compatible	16	30	0	1	0.925949	1.07997	-0.0799732
D	wMel	IxI	compatible	17	53	0	1	0.925949	1.07997	-0.0799732
D	wMel	IxI	compatible	18	46	0	1	0.925949	1.07997	-0.0799732
D	wMel	IxI	compatible	19	30	2	0.933333	0.925949	1.00798	-0.00797501
D	wMel	IxI	compatible	20	24	1	0.958333	0.925949	1.03497	-0.0349743
D	wMel	IxI	compatible	22	47	1	0.978723	0.925949	1.057	-0.0569951
D	wMel	IxI	compatible	23	21	1	0.952381	0.925949	1.02855	-0.0285459
D	wMel	IxI	compatible	24	36	1	0.972222	0.925949	1.04997	-0.049974
D	wMel	IxI	compatible	25	46	0	1	0.925949	1.07997	-0.0799732
D	wMel	IxI	compatible	26	38	1	0.973684	0.925949	1.05155	-0.0515529
D	wMel	IxI	compatible	27	27	9	0.666667	0.925949	0.719982	0.280018
D	wMel	IxI	compatible	28	44	0	1	0.925949	1.07997	-0.0799732
D	wMel	IxI	compatible	29	40	1	0.975	0.925949	1.05297	-0.0529739
D	wMel	IxI	compatible	30	39	0	1	0.925949	1.07997	-0.0799732
E	wTei	UxU	compatible	3	12	1	0.916667	0.869994	1.05365	-0.0536474
E	wTei	UxU	compatible	6	15	0	1	0.869994	1.14943	-0.149434
E	wTei	UxU	compatible	8	12	0	1	0.869994	1.14943	-0.149434
E	wTei	UxU	compatible	10	11	0	1	0.869994	1.14943	-0.149434
E	wTei	UxU	compatible	11	11	0	1	0.869994	1.14943	-0.149434
E	wTei	UxU	compatible	21	16	0	1	0.869994	1.14943	-0.149434
E	wTei	UxU	compatible	22	19	0	1	0.869994	1.14943	-0.149434
E	wTei	UxU	compatible	26	10	0	1	0.869994	1.14943	-0.149434
E	wTei	UxU	compatible	29	10	0	1	0.869994	1.14943	-0.149434
E	wTei	UxU	compatible	30	17	1	0.941176	0.869994	1.08182	-0.0818198
F	wTei	IxU	compatible	3	13	0	1	0.869994	1.14943	-0.149434
F	wTei	IxU	compatible	4	12	1	0.916667	0.869994	1.05365	-0.0536474
F	wTei	IxU	compatible	7	14	0	1	0.869994	1.14943	-0.149434
F	wTei	IxU	compatible	10	13	13	0	0.869994	0	1
F	wTei	IxU	compatible	11	21	0	1	0.869994	1.14943	-0.149434
F	wTei	IxU	compatible	12	10	1	0.9	0.869994	1.03449	-0.0344902
F	wTei	IxU	compatible	13	16	0	1	0.869994	1.14943	-0.149434
F	wTei	IxU	compatible	14	19	0	1	0.869994	1.14943	-0.149434
F	wTei	IxU	compatible	16	17	1	0.941176	0.869994	1.08182	-0.0818198
F	wTei	IxU	compatible	17	26	0	1	0.869994	1.14943	-0.149434
F	wTei	IxU	compatible	18	26	0	1	0.869994	1.14943	-0.149434
F	wTei	IxU	compatible	19	18	18	0	0.869994	0	1
F	wTei	IxU	compatible	22	18	1	0.944444	0.869994	1.08558	-0.0855761
F	wTei	IxU	compatible	24	11	0	1	0.869994	1.14943	-0.149434
F	wTei	IxU	compatible	25	11	2	0.818182	0.869994	0.940446	0.0595544
F	wTei	IxU	compatible	27	13	1	0.923077	0.869994	1.06102	-0.0610156
F	wTei	IxU	compatible	28	15	15	0	0.869994	0	1
G	wTei	UxI	incompatible	1	20	0	1	0.869994	1.14943	-0.149434
G	wTei	UxI	incompatible	3	14	2	0.857143	0.869994	0.985229	0.0147713
G	wTei	UxI	incompatible	7	11	0	1	0.869994	1.14943	-0.149434
G	wTei	UxI	incompatible	8	13	2	0.846154	0.869994	0.972598	0.0274024
G	wTei	UxI	incompatible	9	12	0	1	0.869994	1.14943	-0.149434
G	wTei	UxI	incompatible	10	19	1	0.947368	0.869994	1.08894	-0.088937
G	wTei	UxI	incompatible	11	15	1	0.933333	0.869994	1.0728	-0.0728046
G	wTei	UxI	incompatible	12	10	1	0.9	0.869994	1.03449	-0.0344902
G	wTei	UxI	incompatible	13	13	1	0.923077	0.869994	1.06102	-0.0610156
G	wTei	UxI	incompatible	14	16	0	1	0.869994	1.14943	-0.149434
G	wTei	UxI	incompatible	17	14	0	1	0.869994	1.14943	-0.149434
G	wTei	UxI	incompatible	19	14	0	1	0.869994	1.14943	-0.149434
G	wTei	UxI	incompatible	21	30	2	0.933333	0.869994	1.0728	-0.0728046
G	wTei	UxI	incompatible	23	11	11	0	0.869994	0	1
G	wTei	UxI	incompatible	25	20	3	0.85	0.869994	0.977018	0.0229815
G	wTei	UxI	incompatible	29	32	32	0	0.869994	0	1
G	wTei	UxI	incompatible	30	25	1	0.96	0.869994	1.10346	-0.103456
H	wTei	IxI	compatible	1	13	0	1	0.869994	1.14943	-0.149434
H	wTei	IxI	compatible	2	14	0	1	0.869994	1.14943	-0.149434
H	wTei	IxI	compatible	3	11	0	1	0.869994	1.14943	-0.149434
H	wTei	IxI	compatible	4	18	17	0.0555556	0.869994	0.0638574	0.936143
H	wTei	IxI	compatible	5	27	1	0.962963	0.869994	1.10686	-0.106862
H	wTei	IxI	compatible	6	13	0	1	0.869994	1.14943	-0.149434
H	wTei	IxI	compatible	8	11	1	0.909091	0.869994	1.04494	-0.0449396
H	wTei	IxI	compatible	9	10	1	0.9	0.869994	1.03449	-0.0344902
H	wTei	IxI	compatible	10	12	0	1	0.869994	1.14943	-0.149434
H	wTei	IxI	compatible	12	15	0	1	0.869994	1.14943	-0.149434
H	wTei	IxI	compatible	13	15	1	0.933333	0.869994	1.0728	-0.0728046
H	wTei	IxI	compatible	17	16	0	1	0.869994	1.14943	-0.149434
H	wTei	IxI	compatible	19	12	3	0.75	0.869994	0.862075	0.137925
H	wTei	IxI	compatible	21	22	0	1	0.869994	1.14943	-0.149434
H	wTei	IxI	compatible	22	10	0	1	0.869994	1.14943	-0.149434
H	wTei	IxI	compatible	24	19	1	0.947368	0.869994	1.08894	-0.088937
H	wTei	IxI	compatible	25	13	0	1	0.869994	1.14943	-0.149434
H	wTei	IxI	compatible	26	20	0	1	0.869994	1.14943	-0.149434
H	wTei	IxI	compatible	27	14	0	1	0.869994	1.14943	-0.149434
H	wTei	IxI	compatible	29	13	13	0	0.869994	0	1
H	wTei	IxI	compatible	30	10	0	1	0.869994	1.14943	-0.149434
I	wRi	UxU	compatible	1	35	0	1	0.956771	1.04518	-0.0451817
I	wRi	UxU	compatible	2	55	0	1	0.956771	1.04518	-0.0451817
I	wRi	UxU	compatible	3	49	1	0.979592	0.956771	1.02385	-0.0238514
I	wRi	UxU	compatible	4	52	0	1	0.956771	1.04518	-0.0451817
I	wRi	UxU	compatible	5	30	0	1	0.956771	1.04518	-0.0451817
I	wRi	UxU	compatible	6	41	2	0.95122	0.956771	0.994197	0.00580281
I	wRi	UxU	compatible	7	42	0	1	0.956771	1.04518	-0.0451817
I	wRi	UxU	compatible	9	36	8	0.777778	0.956771	0.812919	0.187081
I	wRi	UxU	compatible	10	37	2	0.945946	0.956771	0.988685	0.0113146
I	wRi	UxU	compatible	11	46	0	1	0.956771	1.04518	-0.0451817
I	wRi	UxU	compatible	13	38	2	0.947368	0.956771	0.990172	0.0098279
I	wRi	UxU	compatible	14	33	0	1	0.956771	1.04518	-0.0451817
I	wRi	UxU	compatible	15	41	0	1	0.956771	1.04518	-0.0451817
I	wRi	UxU	compatible	17	54	3	0.944444	0.956771	0.987116	0.012884
I	wRi	UxU	compatible	18	69	0	1	0.956771	1.04518	-0.0451817
I	wRi	UxU	compatible	19	38	1	0.973684	0.956771	1.01768	-0.0176769
I	wRi	UxU	compatible	20	61	1	0.983607	0.956771	1.02805	-0.0280475
I	wRi	UxU	compatible	21	30	0	1	0.956771	1.04518	-0.0451817
I	wRi	UxU	compatible	22	47	3	0.93617	0.956771	0.978468	0.0215321
I	wRi	UxU	compatible	23	59	0	1	0.956771	1.04518	-0.0451817
I	wRi	UxU	compatible	24	58	0	1	0.956771	1.04518	-0.0451817
I	wRi	UxU	compatible	25	46	6	0.869565	0.956771	0.908854	0.0911464
I	wRi	UxU	compatible	26	54	0	1	0.956771	1.04518	-0.0451817
I	wRi	UxU	compatible	27	42	0	1	0.956771	1.04518	-0.0451817
I	wRi	UxU	compatible	28	59	0	1	0.956771	1.04518	-0.0451817
I	wRi	UxU	compatible	29	46	2	0.956522	0.956771	0.999739	0.000261015
I	wRi	UxU	compatible	30	33	0	1	0.956771	1.04518	-0.0451817
J	wRi	IxU	compatible	1	17	0	1	0.956771	1.04518	-0.0451817
J	wRi	IxU	compatible	2	45	1	0.977778	0.956771	1.02196	-0.0219554
J	wRi	IxU	compatible	3	20	0	1	0.956771	1.04518	-0.0451817
J	wRi	IxU	compatible	4	30	0	1	0.956771	1.04518	-0.0451817
J	wRi	IxU	compatible	5	48	0	1	0.956771	1.04518	-0.0451817
J	wRi	IxU	compatible	6	53	2	0.962264	0.956771	1.00574	-0.00574085
J	wRi	IxU	compatible	7	30	0	1	0.956771	1.04518	-0.0451817
J	wRi	IxU	compatible	8	22	0	1	0.956771	1.04518	-0.0451817
J	wRi	IxU	compatible	9	27	1	0.962963	0.956771	1.00647	-0.00647123
J	wRi	IxU	compatible	10	24	24	0	0.956771	0	1
J	wRi	IxU	compatible	11	29	1	0.965517	0.956771	1.00914	-0.00914092
J	wRi	IxU	compatible	12	37	0	1	0.956771	1.04518	-0.0451817
J	wRi	IxU	compatible	13	62	0	1	0.956771	1.04518	-0.0451817
J	wRi	IxU	compatible	14	17	3	0.823529	0.956771	0.860738	0.139262
J	wRi	IxU	compatible	15	50	0	1	0.956771	1.04518	-0.0451817
J	wRi	IxU	compatible	16	30	2	0.933333	0.956771	0.975503	0.0244971
J	wRi	IxU	compatible	17	24	1	0.958333	0.956771	1.00163	-0.00163243
J	wRi	IxU	compatible	18	23	0	1	0.956771	1.04518	-0.0451817
J	wRi	IxU	compatible	19	44	1	0.977273	0.956771	1.02143	-0.0214275
J	wRi	IxU	compatible	20	36	0	1	0.956771	1.04518	-0.0451817
J	wRi	IxU	compatible	21	28	0	1	0.956771	1.04518	-0.0451817
J	wRi	IxU	compatible	22	53	0	1	0.956771	1.04518	-0.0451817
J	wRi	IxU	compatible	23	18	3	0.833333	0.956771	0.870985	0.129015
J	wRi	IxU	compatible	24	28	0	1	0.956771	1.04518	-0.0451817
J	wRi	IxU	compatible	25	19	1	0.947368	0.956771	0.990172	0.0098279
J	wRi	IxU	compatible	26	43	1	0.976744	0.956771	1.02088	-0.0208751
J	wRi	IxU	compatible	27	28	0	1	0.956771	1.04518	-0.0451817
J	wRi	IxU	compatible	28	19	1	0.947368	0.956771	0.990172	0.0098279
J	wRi	IxU	compatible	30	32	1	0.96875	0.956771	1.01252	-0.0125197
K	wRi	UxI	incompatible	1	45	41	0.0888889	0.956771	0.092905	0.907095
K	wRi	UxI	incompatible	2	48	45	0.0625	0.956771	0.0653239	0.934676
K	wRi	UxI	incompatible	3	46	36	0.217391	0.956771	0.227213	0.772787
K	wRi	UxI	incompatible	4	31	26	0.16129	0.956771	0.168578	0.831422
K	wRi	UxI	incompatible	5	52	46	0.115385	0.956771	0.120598	0.879402
K	wRi	UxI	incompatible	6	40	35	0.125	0.956771	0.130648	0.869352
K	wRi	UxI	incompatible	7	37	32	0.135135	0.956771	0.141241	0.858759
K	wRi	UxI	incompatible	8	23	22	0.0434783	0.956771	0.0454427	0.954557
K	wRi	UxI	incompatible	9	32	32	0	0.956771	0	1
K	wRi	UxI	incompatible	10	51	51	0	0.956771	0	1
K	wRi	UxI	incompatible	11	38	29	0.236842	0.956771	0.247543	0.752457
K	wRi	UxI	incompatible	12	28	28	0	0.956771	0	1
K	wRi	UxI	incompatible	13	36	36	0	0.956771	0	1
K	wRi	UxI	incompatible	14	62	62	0	0.956771	0	1
K	wRi	UxI	incompatible	15	33	29	0.121212	0.956771	0.126689	0.873311
K	wRi	UxI	incompatible	16	51	49	0.0392157	0.956771	0.0409875	0.959012
K	wRi	UxI	incompatible	18	35	33	0.0571429	0.956771	0.0597247	0.940275
K	wRi	UxI	incompatible	19	45	45	0	0.956771	0	1
K	wRi	UxI	incompatible	20	27	25	0.0740741	0.956771	0.0774209	0.922579
K	wRi	UxI	incompatible	21	31	29	0.0645161	0.956771	0.0674311	0.932569
K	wRi	UxI	incompatible	23	31	31	0	0.956771	0	1
K	wRi	UxI	incompatible	24	47	43	0.0851064	0.956771	0.0889516	0.911048
K	wRi	UxI	incompatible	26	41	38	0.0731707	0.956771	0.0764767	0.923523
K	wRi	UxI	incompatible	27	54	51	0.0555556	0.956771	0.0580656	0.941934
K	wRi	UxI	incompatible	28	65	63	0.0307692	0.956771	0.0321594	0.967841
K	wRi	UxI	incompatible	30	17	16	0.0588235	0.956771	0.0614813	0.938519
L	wRi	IxI	compatible	1	24	0	1	0.956771	1.04518	-0.0451817
L	wRi	IxI	compatible	2	12	1	0.916667	0.956771	0.958083	0.0419168
L	wRi	IxI	compatible	3	39	1	0.974359	0.956771	1.01838	-0.0183821
L	wRi	IxI	compatible	4	30	0	1	0.956771	1.04518	-0.0451817
L	wRi	IxI	compatible	5	57	0	1	0.956771	1.04518	-0.0451817
L	wRi	IxI	compatible	6	30	0	1	0.956771	1.04518	-0.0451817
L	wRi	IxI	compatible	7	28	1	0.964286	0.956771	1.00785	-0.00785375
L	wRi	IxI	compatible	9	54	1	0.981481	0.956771	1.02583	-0.0258264
L	wRi	IxI	compatible	11	30	3	0.9	0.956771	0.940663	0.0593365
L	wRi	IxI	compatible	12	37	1	0.972973	0.956771	1.01693	-0.0169335
L	wRi	IxI	compatible	13	14	2	0.857143	0.956771	0.89587	0.10413
L	wRi	IxI	compatible	14	36	0	1	0.956771	1.04518	-0.0451817
L	wRi	IxI	compatible	15	20	3	0.85	0.956771	0.888404	0.111596
L	wRi	IxI	compatible	16	42	0	1	0.956771	1.04518	-0.0451817
L	wRi	IxI	compatible	17	20	0	1	0.956771	1.04518	-0.0451817
L	wRi	IxI	compatible	18	32	2	0.9375	0.956771	0.979858	0.0201422
L	wRi	IxI	compatible	19	54	4	0.925926	0.956771	0.967761	0.0322392
L	wRi	IxI	compatible	20	33	1	0.969697	0.956771	1.01351	-0.0135095
L	wRi	IxI	compatible	21	28	0	1	0.956771	1.04518	-0.0451817
L	wRi	IxI	compatible	22	55	1	0.981818	0.956771	1.02618	-0.0261784
L	wRi	IxI	compatible	23	20	2	0.9	0.956771	0.940663	0.0593365
L	wRi	IxI	compatible	25	28	1	0.964286	0.956771	1.00785	-0.00785375
L	wRi	IxI	compatible	26	45	1	0.977778	0.956771	1.02196	-0.0219554
L	wRi	IxI	compatible	27	53	3	0.943396	0.956771	0.98602	0.0139796
L	wRi	IxI	compatible	29	18	0	1	0.956771	1.04518	-0.0451817
L	wRi	IxI	compatible	30	32	2	0.9375	0.956771	0.979858	0.0201422
M	wTri	UxU	compatible	1	11	1	0.909091	0.921094	0.986968	0.0130317
M	wTri	UxU	compatible	10	34	1	0.970588	0.921094	1.05373	-0.0537338
M	wTri	UxU	compatible	11	21	0	1	0.921094	1.08567	-0.0856651
M	wTri	UxU	compatible	12	22	2	0.909091	0.921094	0.986968	0.0130317
M	wTri	UxU	compatible	13	46	5	0.891304	0.921094	0.967658	0.032342
M	wTri	UxU	compatible	17	10	0	1	0.921094	1.08567	-0.0856651
M	wTri	UxU	compatible	19	64	2	0.96875	0.921094	1.05174	-0.0517381
M	wTri	UxU	compatible	20	19	0	1	0.921094	1.08567	-0.0856651
M	wTri	UxU	compatible	21	37	2	0.945946	0.921094	1.02698	-0.0269805
M	wTri	UxU	compatible	22	50	0	1	0.921094	1.08567	-0.0856651
M	wTri	UxU	compatible	23	38	1	0.973684	0.921094	1.05709	-0.057095
M	wTri	UxU	compatible	24	17	0	1	0.921094	1.08567	-0.0856651
M	wTri	UxU	compatible	26	26	1	0.961538	0.921094	1.04391	-0.0439088
M	wTri	UxU	compatible	30	33	1	0.969697	0.921094	1.05277	-0.0527662
N	wTri	IxU	compatible	1	39	1	0.974359	0.921094	1.05783	-0.0578276
N	wTri	IxU	compatible	2	37	1	0.972973	0.921094	1.05632	-0.0563228
N	wTri	IxU	compatible	3	48	2	0.958333	0.921094	1.04043	-0.0404291
N	wTri	IxU	compatible	6	34	0	1	0.921094	1.08567	-0.0856651
N	wTri	IxU	compatible	7	20	1	0.95	0.921094	1.03138	-0.0313819
N	wTri	IxU	compatible	9	47	1	0.978723	0.921094	1.06257	-0.0625659
N	wTri	IxU	compatible	10	50	1	0.98	0.921094	1.06395	-0.0639518
N	wTri	IxU	compatible	11	12	0	1	0.921094	1.08567	-0.0856651
N	wTri	IxU	compatible	12	30	1	0.966667	0.921094	1.04948	-0.0494763
N	wTri	IxU	compatible	13	33	0	1	0.921094	1.08567	-0.0856651
N	wTri	IxU	compatible	15	39	2	0.948718	0.921094	1.02999	-0.02999
N	wTri	IxU	compatible	17	45	0	1	0.921094	1.08567	-0.0856651
N	wTri	IxU	compatible	19	25	0	1	0.921094	1.08567	-0.0856651
N	wTri	IxU	compatible	21	65	2	0.969231	0.921094	1.05226	-0.05226
N	wTri	IxU	compatible	22	37	0	1	0.921094	1.08567	-0.0856651
N	wTri	IxU	compatible	23	26	1	0.961538	0.921094	1.04391	-0.0439088
N	wTri	IxU	compatible	25	16	0	1	0.921094	1.08567	-0.0856651
N	wTri	IxU	compatible	26	23	2	0.913043	0.921094	0.991259	0.00874054
N	wTri	IxU	compatible	27	19	2	0.894737	0.921094	0.971385	0.0286154
N	wTri	IxU	compatible	28	22	0	1	0.921094	1.08567	-0.0856651
N	wTri	IxU	compatible	29	11	11	0	0.921094	0	1
O	wTri	UxI	incompatible	2	37	34	0.0810811	0.921094	0.0880269	0.911973
O	wTri	UxI	incompatible	4	42	42	0	0.921094	0	1
O	wTri	UxI	incompatible	5	42	42	0	0.921094	0	1
O	wTri	UxI	incompatible	6	49	49	0	0.921094	0	1
O	wTri	UxI	incompatible	7	64	49	0.234375	0.921094	0.254453	0.745547
O	wTri	UxI	incompatible	8	46	44	0.0434783	0.921094	0.0472028	0.952797
O	wTri	UxI	incompatible	9	38	36	0.0526316	0.921094	0.0571403	0.94286
O	wTri	UxI	incompatible	10	58	50	0.137931	0.921094	0.149747	0.850253
O	wTri	UxI	incompatible	11	52	52	0	0.921094	0	1
O	wTri	UxI	incompatible	12	37	35	0.0540541	0.921094	0.0586846	0.941315
O	wTri	UxI	incompatible	13	47	44	0.0638298	0.921094	0.0692978	0.930702
O	wTri	UxI	incompatible	15	11	11	0	0.921094	0	1
O	wTri	UxI	incompatible	16	19	15	0.210526	0.921094	0.228561	0.771439
O	wTri	UxI	incompatible	17	83	79	0.0481928	0.921094	0.0523212	0.947679
O	wTri	UxI	incompatible	18	34	34	0	0.921094	0	1
O	wTri	UxI	incompatible	19	35	31	0.114286	0.921094	0.124076	0.875924
O	wTri	UxI	incompatible	20	10	10	0	0.921094	0	1
O	wTri	UxI	incompatible	21	29	26	0.103448	0.921094	0.11231	0.88769
O	wTri	UxI	incompatible	22	38	37	0.0263158	0.921094	0.0285701	0.97143
O	wTri	UxI	incompatible	23	40	40	0	0.921094	0	1
O	wTri	UxI	incompatible	24	37	33	0.108108	0.921094	0.117369	0.882631
O	wTri	UxI	incompatible	25	20	20	0	0.921094	0	1
O	wTri	UxI	incompatible	26	29	27	0.0689655	0.921094	0.0748735	0.925127
O	wTri	UxI	incompatible	27	68	58	0.147059	0.921094	0.159657	0.840343
O	wTri	UxI	incompatible	28	59	55	0.0677966	0.921094	0.0736044	0.926396
O	wTri	UxI	incompatible	29	38	35	0.0789474	0.921094	0.0857104	0.91429
O	wTri	UxI	incompatible	30	47	47	0	0.921094	0	1
P	wTri	IxI	compatible	1	20	20	0	0.921094	0	1
P	wTri	IxI	compatible	2	35	0	1	0.921094	1.08567	-0.0856651
P	wTri	IxI	compatible	4	39	1	0.974359	0.921094	1.05783	-0.0578276
P	wTri	IxI	compatible	6	42	2	0.952381	0.921094	1.03397	-0.0339668
P	wTri	IxI	compatible	8	23	0	1	0.921094	1.08567	-0.0856651
P	wTri	IxI	compatible	10	56	1	0.982143	0.921094	1.06628	-0.0662782
P	wTri	IxI	compatible	11	43	1	0.976744	0.921094	1.06042	-0.0604171
P	wTri	IxI	compatible	12	37	1	0.972973	0.921094	1.05632	-0.0563228
P	wTri	IxI	compatible	13	38	0	1	0.921094	1.08567	-0.0856651
P	wTri	IxI	compatible	14	44	2	0.954545	0.921094	1.03632	-0.0363167
P	wTri	IxI	compatible	16	24	0	1	0.921094	1.08567	-0.0856651
P	wTri	IxI	compatible	17	34	0	1	0.921094	1.08567	-0.0856651
P	wTri	IxI	compatible	18	48	0	1	0.921094	1.08567	-0.0856651
P	wTri	IxI	compatible	20	24	0	1	0.921094	1.08567	-0.0856651
P	wTri	IxI	compatible	21	29	1	0.965517	0.921094	1.04823	-0.0482284
P	wTri	IxI	compatible	22	22	0	1	0.921094	1.08567	-0.0856651
P	wTri	IxI	compatible	23	15	15	0	0.921094	0	1
P	wTri	IxI	compatible	24	24	1	0.958333	0.921094	1.04043	-0.0404291
P	wTri	IxI	compatible	25	28	1	0.964286	0.921094	1.04689	-0.0468914
P	wTri	IxI	compatible	26	34	0	1	0.921094	1.08567	-0.0856651
P	wTri	IxI	compatible	28	35	4	0.885714	0.921094	0.961589	0.0384109
P	wTri	IxI	compatible	30	19	1	0.947368	0.921094	1.02852	-0.0285249
Q	wAur	UxI	incompatible	1	48	30	0.375	0.637661	0.588087	0.411913
Q	wAur	UxI	incompatible	4	36	14	0.611111	0.637661	0.958363	0.0416365
Q	wAur	UxI	incompatible	6	22	22	0	0.637661	0	1
Q	wAur	UxI	incompatible	8	11	11	0	0.637661	0	1
Q	wAur	UxI	incompatible	9	19	19	0	0.637661	0	1
Q	wAur	UxI	incompatible	10	59	18	0.694915	0.637661	1.08979	-0.0897878
Q	wAur	UxI	incompatible	13	14	14	0	0.637661	0	1
Q	wAur	UxI	incompatible	15	17	17	0	0.637661	0	1
Q	wAur	UxI	incompatible	18	25	25	0	0.637661	0	1
Q	wAur	UxI	incompatible	19	56	19	0.660714	0.637661	1.03615	-0.0361527
Q	wAur	UxI	incompatible	21	24	24	0	0.637661	0	1
Q	wAur	UxI	incompatible	25	15	15	0	0.637661	0	1
Q	wAur	UxI	incompatible	28	16	16	0	0.637661	0	1
Q	wAur	UxI	incompatible	29	25	25	0	0.637661	0	1
R	wAur	IxI	compatible	1	25	24	0.04	0.637661	0.0627292	0.937271
R	wAur	IxI	compatible	3	53	6	0.886792	0.637661	1.3907	-0.390696
R	wAur	IxI	compatible	4	80	4	0.95	0.637661	1.48982	-0.48982
R	wAur	IxI	compatible	5	20	5	0.75	0.637661	1.17617	-0.176173
R	wAur	IxI	compatible	6	17	1	0.941176	0.637661	1.47598	-0.475982
R	wAur	IxI	compatible	9	26	8	0.692308	0.637661	1.0857	-0.0856985
R	wAur	IxI	compatible	11	30	12	0.6	0.637661	0.940939	0.0590613
R	wAur	IxI	compatible	12	47	6	0.87234	0.637661	1.36803	-0.368031
R	wAur	IxI	compatible	13	27	3	0.888889	0.637661	1.39398	-0.393983
R	wAur	IxI	compatible	14	50	5	0.9	0.637661	1.41141	-0.411408
R	wAur	IxI	compatible	15	45	4	0.911111	0.637661	1.42883	-0.428833
R	wAur	IxI	compatible	16	24	11	0.541667	0.637661	0.849459	0.150541
R	wAur	IxI	compatible	17	37	13	0.648649	0.637661	1.01723	-0.017231
R	wAur	IxI	compatible	18	52	15	0.711538	0.637661	1.11586	-0.115857
R	wAur	IxI	compatible	19	43	16	0.627907	0.637661	0.984703	0.0152967
R	wAur	IxI	compatible	21	56	9	0.839286	0.637661	1.31619	-0.316194
R	wAur	IxI	compatible	22	48	7	0.854167	0.637661	1.33953	-0.339531
R	wAur	IxI	compatible	23	32	32	0	0.637661	0	1
R	wAur	IxI	compatible	24	17	7	0.588235	0.637661	0.922489	0.0775111
R	wAur	IxI	compatible	25	24	6	0.75	0.637661	1.17617	-0.176173
R	wAur	IxI	compatible	26	43	22	0.488372	0.637661	0.76588	0.23412
R	wAur	IxI	compatible	27	56	10	0.821429	0.637661	1.28819	-0.28819
R	wAur	IxI	compatible	28	17	17	0	0.637661	0	1
R	wAur	IxI	compatible	29	32	32	0	0.637661	0	1
S	wAno	UxU	compatible	1	18	0	1	0.639964	1.56259	-0.562588
S	wAno	UxU	compatible	2	25	2	0.92	0.639964	1.43758	-0.437581
S	wAno	UxU	compatible	3	22	21	0.0454545	0.639964	0.0710267	0.928973
S	wAno	UxU	compatible	4	10	2	0.8	0.639964	1.25007	-0.25007
S	wAno	UxU	compatible	7	10	10	0	0.639964	0	1
S	wAno	UxU	compatible	8	29	18	0.37931	0.639964	0.592706	0.407294
S	wAno	UxU	compatible	10	19	1	0.947368	0.639964	1.48035	-0.480347
S	wAno	UxU	compatible	11	17	9	0.470588	0.639964	0.735336	0.264664
S	wAno	UxU	compatible	12	23	0	1	0.639964	1.56259	-0.562588
S	wAno	UxU	compatible	13	25	25	0	0.639964	0	1
S	wAno	UxU	compatible	14	12	0	1	0.639964	1.56259	-0.562588
S	wAno	UxU	compatible	16	31	0	1	0.639964	1.56259	-0.562588
S	wAno	UxU	compatible	17	11	11	0	0.639964	0	1
S	wAno	UxU	compatible	18	12	0	1	0.639964	1.56259	-0.562588
S	wAno	UxU	compatible	20	13	4	0.692308	0.639964	1.08179	-0.0817917
S	wAno	UxU	compatible	23	12	1	0.916667	0.639964	1.43237	-0.432372
S	wAno	UxU	compatible	26	11	6	0.454545	0.639964	0.710267	0.289733
S	wAno	UxU	compatible	28	11	0	1	0.639964	1.56259	-0.562588
S	wAno	UxU	compatible	30	10	1	0.9	0.639964	1.40633	-0.406329
T	wAno	IxU	compatible	1	22	22	0	0.639964	0	1
T	wAno	IxU	compatible	2	14	13	0.0714286	0.639964	0.111613	0.888387
T	wAno	IxU	compatible	4	20	20	0	0.639964	0	1
T	wAno	IxU	compatible	7	10	0	1	0.639964	1.56259	-0.562588
T	wAno	IxU	compatible	8	25	9	0.64	0.639964	1.00006	-5.63407e-05
T	wAno	IxU	compatible	9	12	1	0.916667	0.639964	1.43237	-0.432372
T	wAno	IxU	compatible	11	17	17	0	0.639964	0	1
T	wAno	IxU	compatible	19	12	2	0.833333	0.639964	1.30216	-0.302157
T	wAno	IxU	compatible	20	25	7	0.72	0.639964	1.12506	-0.125063
T	wAno	IxU	compatible	21	29	0	1	0.639964	1.56259	-0.562588
T	wAno	IxU	compatible	22	14	11	0.214286	0.639964	0.33484	0.66516
T	wAno	IxU	compatible	23	29	4	0.862069	0.639964	1.34706	-0.347059
T	wAno	IxU	compatible	24	17	8	0.529412	0.639964	0.827252	0.172748
T	wAno	IxU	compatible	25	12	0	1	0.639964	1.56259	-0.562588
T	wAno	IxU	compatible	27	15	5	0.666667	0.639964	1.04173	-0.0417254
T	wAno	IxU	compatible	28	20	1	0.95	0.639964	1.48446	-0.484459
T	wAno	IxU	compatible	29	28	0	1	0.639964	1.56259	-0.562588
U	wAno	UxI	incompatible	1	13	13	0	0.639964	0	1
U	wAno	UxI	incompatible	2	19	19	0	0.639964	0	1
U	wAno	UxI	incompatible	3	14	14	0	0.639964	0	1
U	wAno	UxI	incompatible	4	23	23	0	0.639964	0	1
U	wAno	UxI	incompatible	6	31	31	0	0.639964	0	1
U	wAno	UxI	incompatible	7	12	12	0	0.639964	0	1
U	wAno	UxI	incompatible	9	23	23	0	0.639964	0	1
U	wAno	UxI	incompatible	10	27	27	0	0.639964	0	1
U	wAno	UxI	incompatible	14	39	39	0	0.639964	0	1
U	wAno	UxI	incompatible	15	21	21	0	0.639964	0	1
U	wAno	UxI	incompatible	16	16	16	0	0.639964	0	1
U	wAno	UxI	incompatible	18	14	14	0	0.639964	0	1
U	wAno	UxI	incompatible	19	34	34	0	0.639964	0	1
U	wAno	UxI	incompatible	20	21	21	0	0.639964	0	1
U	wAno	UxI	incompatible	21	25	25	0	0.639964	0	1
U	wAno	UxI	incompatible	22	22	22	0	0.639964	0	1
U	wAno	UxI	incompatible	23	26	26	0	0.639964	0	1
U	wAno	UxI	incompatible	24	16	16	0	0.639964	0	1
U	wAno	UxI	incompatible	26	13	13	0	0.639964	0	1
U	wAno	UxI	incompatible	27	12	12	0	0.639964	0	1
U	wAno	UxI	incompatible	28	20	20	0	0.639964	0	1
U	wAno	UxI	incompatible	29	13	13	0	0.639964	0	1
V	wAno	IxI	compatible	1	32	32	0	0.639964	0	1
V	wAno	IxI	compatible	2	17	3	0.823529	0.639964	1.28684	-0.286837
V	wAno	IxI	compatible	3	24	8	0.666667	0.639964	1.04173	-0.0417254
V	wAno	IxI	compatible	5	23	23	0	0.639964	0	1
V	wAno	IxI	compatible	6	12	4	0.666667	0.639964	1.04173	-0.0417254
V	wAno	IxI	compatible	7	29	1	0.965517	0.639964	1.50871	-0.508706
V	wAno	IxI	compatible	8	12	0	1	0.639964	1.56259	-0.562588
V	wAno	IxI	compatible	9	23	2	0.913043	0.639964	1.42671	-0.426711
V	wAno	IxI	compatible	11	18	0	1	0.639964	1.56259	-0.562588
V	wAno	IxI	compatible	12	16	0	1	0.639964	1.56259	-0.562588
V	wAno	IxI	compatible	13	13	13	0	0.639964	0	1
V	wAno	IxI	compatible	15	16	0	1	0.639964	1.56259	-0.562588
V	wAno	IxI	compatible	17	27	3	0.888889	0.639964	1.38897	-0.388967
V	wAno	IxI	compatible	19	15	15	0	0.639964	0	1
V	wAno	IxI	compatible	20	17	3	0.823529	0.639964	1.28684	-0.286837
V	wAno	IxI	compatible	21	12	12	0	0.639964	0	1
V	wAno	IxI	compatible	22	10	2	0.8	0.639964	1.25007	-0.25007
V	wAno	IxI	compatible	23	15	0	1	0.639964	1.56259	-0.562588
V	wAno	IxI	compatible	24	16	0	1	0.639964	1.56259	-0.562588
V	wAno	IxI	compatible	28	12	0	1	0.639964	1.56259	-0.562588
V	wAno	IxI	compatible	29	24	24	0	0.639964	0	1
W	wHa	UxU	compatible	1	35	0	1	0.886912	1.12751	-0.127508
W	wHa	UxU	compatible	2	42	0	1	0.886912	1.12751	-0.127508
W	wHa	UxU	compatible	3	38	2	0.947368	0.886912	1.06817	-0.0681655
W	wHa	UxU	compatible	4	44	0	1	0.886912	1.12751	-0.127508
W	wHa	UxU	compatible	5	30	0	1	0.886912	1.12751	-0.127508
W	wHa	UxU	compatible	6	49	4	0.918367	0.886912	1.03547	-0.0354665
W	wHa	UxU	compatible	7	40	0	1	0.886912	1.12751	-0.127508
W	wHa	UxU	compatible	8	32	0	1	0.886912	1.12751	-0.127508
W	wHa	UxU	compatible	10	49	2	0.959184	0.886912	1.08149	-0.0814873
W	wHa	UxU	compatible	12	48	0	1	0.886912	1.12751	-0.127508
W	wHa	UxU	compatible	13	38	0	1	0.886912	1.12751	-0.127508
W	wHa	UxU	compatible	14	56	1	0.982143	0.886912	1.10737	-0.107374
W	wHa	UxU	compatible	15	44	2	0.954545	0.886912	1.07626	-0.0762576
W	wHa	UxU	compatible	16	38	0	1	0.886912	1.12751	-0.127508
W	wHa	UxU	compatible	17	56	0	1	0.886912	1.12751	-0.127508
W	wHa	UxU	compatible	18	52	0	1	0.886912	1.12751	-0.127508
W	wHa	UxU	compatible	20	21	3	0.857143	0.886912	0.966435	0.0335646
W	wHa	UxU	compatible	21	20	14	0.3	0.886912	0.338252	0.661748
W	wHa	UxU	compatible	22	47	2	0.957447	0.886912	1.07953	-0.0795289
W	wHa	UxU	compatible	23	40	0	1	0.886912	1.12751	-0.127508
W	wHa	UxU	compatible	24	14	1	0.928571	0.886912	1.04697	-0.0469717
W	wHa	UxU	compatible	26	19	1	0.947368	0.886912	1.06817	-0.0681655
W	wHa	UxU	compatible	27	40	0	1	0.886912	1.12751	-0.127508
W	wHa	UxU	compatible	28	55	1	0.981818	0.886912	1.10701	-0.107008
W	wHa	UxU	compatible	29	52	0	1	0.886912	1.12751	-0.127508
W	wHa	UxU	compatible	30	37	2	0.945946	0.886912	1.06656	-0.0665616
X	wHa	IxU	compatible	2	54	0	1	0.886912	1.12751	-0.127508
X	wHa	IxU	compatible	3	37	1	0.972973	0.886912	1.09703	-0.0970348
X	wHa	IxU	compatible	4	51	51	0	0.886912	0	1
X	wHa	IxU	compatible	5	40	0	1	0.886912	1.12751	-0.127508
X	wHa	IxU	compatible	6	50	0	1	0.886912	1.12751	-0.127508
X	wHa	IxU	compatible	7	46	1	0.978261	0.886912	1.103	-0.102997
X	wHa	IxU	compatible	8	37	0	1	0.886912	1.12751	-0.127508
X	wHa	IxU	compatible	9	38	1	0.973684	0.886912	1.09784	-0.0978367
X	wHa	IxU	compatible	10	31	1	0.967742	0.886912	1.09114	-0.0911368
X	wHa	IxU	compatible	11	48	0	1	0.886912	1.12751	-0.127508
X	wHa	IxU	compatible	12	23	23	0	0.886912	0	1
X	wHa	IxU	compatible	13	61	1	0.983607	0.886912	1.10902	-0.109024
X	wHa	IxU	compatible	14	60	0	1	0.886912	1.12751	-0.127508
X	wHa	IxU	compatible	15	60	0	1	0.886912	1.12751	-0.127508
X	wHa	IxU	compatible	16	23	2	0.913043	0.886912	1.02946	-0.0294638
X	wHa	IxU	compatible	17	22	22	0	0.886912	0	1
X	wHa	IxU	compatible	18	46	2	0.956522	0.886912	1.07849	-0.0784859
X	wHa	IxU	compatible	19	58	0	1	0.886912	1.12751	-0.127508
X	wHa	IxU	compatible	20	42	0	1	0.886912	1.12751	-0.127508
X	wHa	IxU	compatible	21	44	1	0.977273	0.886912	1.10188	-0.101883
X	wHa	IxU	compatible	22	38	0	1	0.886912	1.12751	-0.127508
X	wHa	IxU	compatible	23	35	0	1	0.886912	1.12751	-0.127508
X	wHa	IxU	compatible	24	19	19	0	0.886912	0	1
X	wHa	IxU	compatible	25	41	0	1	0.886912	1.12751	-0.127508
X	wHa	IxU	compatible	26	54	0	1	0.886912	1.12751	-0.127508
X	wHa	IxU	compatible	28	44	0	1	0.886912	1.12751	-0.127508
X	wHa	IxU	compatible	29	17	2	0.882353	0.886912	0.99486	0.00514
X	wHa	IxU	compatible	30	52	0	1	0.886912	1.12751	-0.127508
Y	wHa	UxI	incompatible	3	59	59	0	0.886912	0	1
Y	wHa	UxI	incompatible	4	45	45	0	0.886912	0	1
Y	wHa	UxI	incompatible	5	34	31	0.0882353	0.886912	0.099486	0.900514
Y	wHa	UxI	incompatible	6	42	38	0.0952381	0.886912	0.107382	0.892618
Y	wHa	UxI	incompatible	7	40	40	0	0.886912	0	1
Y	wHa	UxI	incompatible	8	48	48	0	0.886912	0	1
Y	wHa	UxI	incompatible	9	45	45	0	0.886912	0	1
Y	wHa	UxI	incompatible	10	41	41	0	0.886912	0	1
Y	wHa	UxI	incompatible	11	22	22	0	0.886912	0	1
Y	wHa	UxI	incompatible	12	35	27	0.228571	0.886912	0.257716	0.742284
Y	wHa	UxI	incompatible	13	26	26	0	0.886912	0	1
Y	wHa	UxI	incompatible	14	46	41	0.108696	0.886912	0.122555	0.877445
Y	wHa	UxI	incompatible	15	47	47	0	0.886912	0	1
Y	wHa	UxI	incompatible	16	54	42	0.222222	0.886912	0.250557	0.749443
Y	wHa	UxI	incompatible	17	35	35	0	0.886912	0	1
Y	wHa	UxI	incompatible	18	40	33	0.175	0.886912	0.197314	0.802686
Y	wHa	UxI	incompatible	19	52	52	0	0.886912	0	1
Y	wHa	UxI	incompatible	20	42	37	0.119048	0.886912	0.134227	0.865773
Y	wHa	UxI	incompatible	21	18	18	0	0.886912	0	1
Y	wHa	UxI	incompatible	23	51	10	0.803922	0.886912	0.906428	0.093572
Y	wHa	UxI	incompatible	24	52	43	0.173077	0.886912	0.195146	0.804854
Y	wHa	UxI	incompatible	25	62	49	0.209677	0.886912	0.236413	0.763587
Y	wHa	UxI	incompatible	26	54	45	0.166667	0.886912	0.187918	0.812082
Y	wHa	UxI	incompatible	27	44	40	0.0909091	0.886912	0.102501	0.897499
Y	wHa	UxI	incompatible	28	44	38	0.136364	0.886912	0.153751	0.846249
Y	wHa	UxI	incompatible	29	40	40	0	0.886912	0	1
Y	wHa	UxI	incompatible	30	50	36	0.28	0.886912	0.315702	0.684298
Z	wHa	IxI	compatible	1	45	2	0.955556	0.886912	1.0774	-0.0773965
Z	wHa	IxI	compatible	2	46	0	1	0.886912	1.12751	-0.127508
Z	wHa	IxI	compatible	3	46	0	1	0.886912	1.12751	-0.127508
Z	wHa	IxI	compatible	4	67	7	0.895522	0.886912	1.00971	-0.00970865
Z	wHa	IxI	compatible	5	41	0	1	0.886912	1.12751	-0.127508
Z	wHa	IxI	compatible	6	45	1	0.977778	0.886912	1.10245	-0.102452
Z	wHa	IxI	compatible	7	44	0	1	0.886912	1.12751	-0.127508
Z	wHa	IxI	compatible	8	41	0	1	0.886912	1.12751	-0.127508
Z	wHa	IxI	compatible	9	52	2	0.961538	0.886912	1.08414	-0.0841423
Z	wHa	IxI	compatible	10	50	0	1	0.886912	1.12751	-0.127508
Z	wHa	IxI	compatible	11	49	0	1	0.886912	1.12751	-0.127508
Z	wHa	IxI	compatible	12	64	0	1	0.886912	1.12751	-0.127508
Z	wHa	IxI	compatible	13	34	34	0	0.886912	0	1
Z	wHa	IxI	compatible	14	51	0	1	0.886912	1.12751	-0.127508
Z	wHa	IxI	compatible	15	20	2	0.9	0.886912	1.01476	-0.0147572
Z	wHa	IxI	compatible	16	34	3	0.911765	0.886912	1.02802	-0.028022
Z	wHa	IxI	compatible	17	36	0	1	0.886912	1.12751	-0.127508
Z	wHa	IxI	compatible	18	61	0	1	0.886912	1.12751	-0.127508
Z	wHa	IxI	compatible	19	35	0	1	0.886912	1.12751	-0.127508
Z	wHa	IxI	compatible	20	36	36	0	0.886912	0	1
Z	wHa	IxI	compatible	21	60	0	1	0.886912	1.12751	-0.127508
Z	wHa	IxI	compatible	22	21	0	1	0.886912	1.12751	-0.127508
Z	wHa	IxI	compatible	23	44	0	1	0.886912	1.12751	-0.127508
Z	wHa	IxI	compatible	24	48	0	1	0.886912	1.12751	-0.127508
Z	wHa	IxI	compatible	25	29	10	0.655172	0.886912	0.738712	0.261288
Z	wHa	IxI	compatible	26	50	50	0	0.886912	0	1
Z	wHa	IxI	compatible	27	58	0	1	0.886912	1.12751	-0.127508
Z	wHa	IxI	compatible	28	48	1	0.979167	0.886912	1.10402	-0.104018
Z	wHa	IxI	compatible	29	51	0	1	0.886912	1.12751	-0.127508
Z	wHa	IxI	compatible	30	47	1	0.978723	0.886912	1.10352	-0.103518
AA	wBoc	UxU	compatible	3	16	3	0.8125	0.898372	0.904414	0.095586
AA	wBoc	UxU	compatible	4	17	1	0.941176	0.898372	1.04765	-0.0476469
AA	wBoc	UxU	compatible	5	22	1	0.954545	0.898372	1.06253	-0.0625283
AA	wBoc	UxU	compatible	8	16	1	0.9375	0.898372	1.04355	-0.0435546
AA	wBoc	UxU	compatible	11	31	3	0.903226	0.898372	1.0054	-0.00540311
AA	wBoc	UxU	compatible	12	17	2	0.882353	0.898372	0.982169	0.017831
AA	wBoc	UxU	compatible	13	15	2	0.866667	0.898372	0.964708	0.0352918
AA	wBoc	UxU	compatible	15	25	2	0.92	0.898372	1.02407	-0.0240749
AA	wBoc	UxU	compatible	17	37	1	0.972973	0.898372	1.08304	-0.0830404
AA	wBoc	UxU	compatible	20	20	1	0.95	0.898372	1.05747	-0.0574686
AA	wBoc	UxU	compatible	23	39	2	0.948718	0.898372	1.05604	-0.0560415
AA	wBoc	UxU	compatible	25	33	11	0.666667	0.898372	0.742083	0.257917
AA	wBoc	UxU	compatible	28	17	3	0.823529	0.898372	0.916691	0.0833089
AB	wBoc	IxU	compatible	8	29	2	0.931034	0.898372	1.03636	-0.0363576
AB	wBoc	IxU	compatible	10	14	0	1	0.898372	1.11312	-0.113125
AB	wBoc	IxU	compatible	11	54	1	0.981481	0.898372	1.09251	-0.0925115
AB	wBoc	IxU	compatible	14	10	3	0.7	0.898372	0.779187	0.220813
AB	wBoc	IxU	compatible	15	40	3	0.925	0.898372	1.02964	-0.0296405
AB	wBoc	IxU	compatible	17	27	4	0.851852	0.898372	0.948217	0.0517825
AB	wBoc	IxU	compatible	22	29	1	0.965517	0.898372	1.07474	-0.0747413
AC	wBoc	UxI	incompatible	2	51	9	0.823529	0.898372	0.916691	0.0833089
AC	wBoc	UxI	incompatible	3	31	3	0.903226	0.898372	1.0054	-0.00540311
AC	wBoc	UxI	incompatible	4	27	5	0.814815	0.898372	0.906991	0.0930094
AC	wBoc	UxI	incompatible	6	11	7	0.363636	0.898372	0.404773	0.595227
AC	wBoc	UxI	incompatible	7	14	0	1	0.898372	1.11312	-0.113125
AC	wBoc	UxI	incompatible	11	21	18	0.142857	0.898372	0.159018	0.840982
AC	wBoc	UxI	incompatible	12	21	7	0.666667	0.898372	0.742083	0.257917
AC	wBoc	UxI	incompatible	13	24	4	0.833333	0.898372	0.927604	0.0723959
AC	wBoc	UxI	incompatible	14	34	6	0.823529	0.898372	0.916691	0.0833089
AC	wBoc	UxI	incompatible	15	30	4	0.866667	0.898372	0.964708	0.0352918
AC	wBoc	UxI	incompatible	17	35	3	0.914286	0.898372	1.01771	-0.0177142
AC	wBoc	UxI	incompatible	19	32	0	1	0.898372	1.11312	-0.113125
AC	wBoc	UxI	incompatible	24	22	5	0.772727	0.898372	0.860142	0.139858
AC	wBoc	UxI	incompatible	25	14	4	0.714286	0.898372	0.795089	0.204911
AC	wBoc	UxI	incompatible	26	22	2	0.909091	0.898372	1.01193	-0.0119317
AC	wBoc	UxI	incompatible	27	12	4	0.666667	0.898372	0.742083	0.257917
AC	wBoc	UxI	incompatible	30	11	5	0.545455	0.898372	0.607159	0.392841
AD	wBoc	IxI	compatible	1	31	2	0.935484	0.898372	1.04131	-0.0413104
AD	wBoc	IxI	compatible	2	21	0	1	0.898372	1.11312	-0.113125
AD	wBoc	IxI	compatible	3	46	17	0.630435	0.898372	0.701753	0.298247
AD	wBoc	IxI	compatible	8	28	0	1	0.898372	1.11312	-0.113125
AD	wBoc	IxI	compatible	9	35	20	0.428571	0.898372	0.477054	0.522946
AD	wBoc	IxI	compatible	10	12	2	0.833333	0.898372	0.927604	0.0723959
AD	wBoc	IxI	compatible	11	26	2	0.923077	0.898372	1.0275	-0.0274999
AD	wBoc	IxI	compatible	12	33	5	0.848485	0.898372	0.94447	0.0555304
AD	wBoc	IxI	compatible	13	15	0	1	0.898372	1.11312	-0.113125
AD	wBoc	IxI	compatible	14	41	0	1	0.898372	1.11312	-0.113125
AD	wBoc	IxI	compatible	15	40	6	0.85	0.898372	0.946156	0.0538439
AD	wBoc	IxI	compatible	17	19	2	0.894737	0.898372	0.995954	0.00404617
AD	wBoc	IxI	compatible	19	22	0	1	0.898372	1.11312	-0.113125
AD	wBoc	IxI	compatible	20	27	3	0.888889	0.898372	0.989444	0.0105557
AD	wBoc	IxI	compatible	21	24	3	0.875	0.898372	0.973984	0.0260157
AD	wBoc	IxI	compatible	22	12	2	0.833333	0.898372	0.927604	0.0723959
AD	wBoc	IxI	compatible	23	24	0	1	0.898372	1.11312	-0.113125
AD	wBoc	IxI	compatible	25	46	0	1	0.898372	1.11312	-0.113125
AD	wBoc	IxI	compatible	26	33	4	0.878788	0.898372	0.978201	0.0217994
AD	wBoc	IxI	compatible	28	10	0	1	0.898372	1.11312	-0.113125
AD	wBoc	IxI	compatible	29	14	0	1	0.898372	1.11312	-0.113125
AD	wBoc	IxI	compatible	30	43	1	0.976744	0.898372	1.08724	-0.0872382
AE	wBai	UxU	compatible	2	35	1	0.971429	0.713976	1.36059	-0.360589
AE	wBai	UxU	compatible	3	10	10	0	0.713976	0	1
AE	wBai	UxU	compatible	4	31	0	1	0.713976	1.40061	-0.400607
AE	wBai	UxU	compatible	5	24	2	0.916667	0.713976	1.28389	-0.283889
AE	wBai	UxU	compatible	8	14	5	0.642857	0.713976	0.90039	0.0996101
AE	wBai	UxU	compatible	10	18	1	0.944444	0.713976	1.3228	-0.322795
AF	wBai	IxU	compatible	1	10	3	0.7	0.713976	0.980425	0.0195754
AF	wBai	IxU	compatible	3	23	9	0.608696	0.713976	0.852543	0.147457
AF	wBai	IxU	compatible	4	13	13	0	0.713976	0	1
AF	wBai	IxU	compatible	5	30	1	0.966667	0.713976	1.35392	-0.35392
AF	wBai	IxU	compatible	6	29	0	1	0.713976	1.40061	-0.400607
AF	wBai	IxU	compatible	9	14	1	0.928571	0.713976	1.30056	-0.300563
AF	wBai	IxU	compatible	11	28	7	0.75	0.713976	1.05045	-0.0504549
AG	wBai	UxI	incompatible	1	17	17	0	0.713976	0	1
AG	wBai	UxI	incompatible	2	12	12	0	0.713976	0	1
AG	wBai	UxI	incompatible	3	47	43	0.0851064	0.713976	0.119201	0.880799
AG	wBai	UxI	incompatible	5	18	17	0.0555556	0.713976	0.0778115	0.922189
AG	wBai	UxI	incompatible	9	52	52	0	0.713976	0	1
AG	wBai	UxI	incompatible	10	26	24	0.0769231	0.713976	0.107739	0.892261
AG	wBai	UxI	incompatible	11	20	20	0	0.713976	0	1
AG	wBai	UxI	incompatible	12	30	27	0.1	0.713976	0.140061	0.859939
AG	wBai	UxI	incompatible	13	24	23	0.0416667	0.713976	0.0583586	0.941641
AG	wBai	UxI	incompatible	14	44	41	0.0681818	0.713976	0.0954959	0.904504
AG	wBai	UxI	incompatible	16	27	27	0	0.713976	0	1
AG	wBai	UxI	incompatible	17	26	26	0	0.713976	0	1
AG	wBai	UxI	incompatible	18	21	21	0	0.713976	0	1
AG	wBai	UxI	incompatible	22	23	20	0.130435	0.713976	0.182688	0.817312
AG	wBai	UxI	incompatible	23	21	21	0	0.713976	0	1
AG	wBai	UxI	incompatible	24	16	16	0	0.713976	0	1
AG	wBai	UxI	incompatible	29	27	27	0	0.713976	0	1
AG	wBai	UxI	incompatible	30	18	18	0	0.713976	0	1
AH	wBai	IxI	compatible	1	25	25	0	0.713976	0	1
AH	wBai	IxI	compatible	3	17	1	0.941176	0.713976	1.31822	-0.318218
AH	wBai	IxI	compatible	4	26	0	1	0.713976	1.40061	-0.400607
AH	wBai	IxI	compatible	6	17	0	1	0.713976	1.40061	-0.400607
AH	wBai	IxI	compatible	7	20	11	0.45	0.713976	0.630273	0.369727
AH	wBai	IxI	compatible	9	13	1	0.923077	0.713976	1.29287	-0.292868
AH	wBai	IxI	compatible	12	17	2	0.882353	0.713976	1.23583	-0.235829
AH	wBai	IxI	compatible	13	12	12	0	0.713976	0	1
AH	wBai	IxI	compatible	14	19	18	0.0526316	0.713976	0.0737161	0.926284
AH	wBai	IxI	compatible	18	22	3	0.863636	0.713976	1.20961	-0.209615
AH	wBai	IxI	compatible	20	20	0	1	0.713976	1.40061	-0.400607
AH	wBai	IxI	compatible	21	12	1	0.916667	0.713976	1.28389	-0.283889
AH	wBai	IxI	compatible	25	11	2	0.818182	0.713976	1.14595	-0.145951
AH	wBai	IxI	compatible	28	28	8	0.714286	0.713976	1.00043	-0.000433235
AH	wBai	IxI	compatible	29	14	0	1	0.713976	1.40061	-0.400607
AI	wTsa	UxU	incompatible	5	20	0	1	0.712178	1.40414	-0.404143
AI	wTsa	UxU	incompatible	8	18	0	1	0.712178	1.40414	-0.404143
AI	wTsa	UxU	incompatible	9	20	20	0	0.712178	0	1
AI	wTsa	UxU	incompatible	10	37	1	0.972973	0.712178	1.36619	-0.366193
AI	wTsa	UxU	incompatible	11	29	0	1	0.712178	1.40414	-0.404143
AI	wTsa	UxU	incompatible	12	30	0	1	0.712178	1.40414	-0.404143
AI	wTsa	UxU	incompatible	13	66	1	0.984848	0.712178	1.38287	-0.382868
AI	wTsa	UxU	incompatible	15	55	2	0.963636	0.712178	1.35308	-0.353083
AI	wTsa	UxU	incompatible	16	68	1	0.985294	0.712178	1.38349	-0.383494
AI	wTsa	UxU	incompatible	19	32	1	0.96875	0.712178	1.36026	-0.360263
AI	wTsa	UxU	incompatible	22	47	1	0.978723	0.712178	1.37427	-0.374268
AI	wTsa	UxU	incompatible	24	81	81	0	0.712178	0	1
AI	wTsa	UxU	incompatible	26	19	0	1	0.712178	1.40414	-0.404143
AI	wTsa	UxU	incompatible	29	63	11	0.825397	0.712178	1.15898	-0.158975
AJ	wTsa	IxU	compatible	1	52	2	0.961538	0.712178	1.35014	-0.350137
AJ	wTsa	IxU	compatible	2	26	26	0	0.712178	0	1
AJ	wTsa	IxU	compatible	4	64	4	0.9375	0.712178	1.31638	-0.316384
AJ	wTsa	IxU	compatible	6	61	13	0.786885	0.712178	1.1049	-0.104899
AJ	wTsa	IxU	compatible	8	67	45	0.328358	0.712178	0.461062	0.538938
AJ	wTsa	IxU	compatible	11	45	21	0.533333	0.712178	0.748876	0.251124
AJ	wTsa	IxU	compatible	13	54	3	0.944444	0.712178	1.32614	-0.326135
AJ	wTsa	IxU	compatible	18	63	37	0.412698	0.712178	0.579488	0.420512
AJ	wTsa	IxU	compatible	19	86	0	1	0.712178	1.40414	-0.404143
AJ	wTsa	IxU	compatible	22	55	3	0.945455	0.712178	1.32755	-0.327553
AJ	wTsa	IxU	compatible	26	29	29	0	0.712178	0	1
AK	wTsa	UxI	incompatible	1	53	46	0.132075	0.712178	0.185453	0.814547
AK	wTsa	UxI	incompatible	2	61	21	0.655738	0.712178	0.920749	0.0792505
AK	wTsa	UxI	incompatible	3	54	17	0.685185	0.712178	0.962098	0.0379021
AK	wTsa	UxI	incompatible	5	41	24	0.414634	0.712178	0.582206	0.417794
AK	wTsa	UxI	incompatible	6	15	2	0.866667	0.712178	1.21692	-0.216924
AK	wTsa	UxI	incompatible	7	51	35	0.313725	0.712178	0.440515	0.559485
AK	wTsa	UxI	incompatible	8	60	28	0.533333	0.712178	0.748876	0.251124
AK	wTsa	UxI	incompatible	9	59	30	0.491525	0.712178	0.690172	0.309828
AK	wTsa	UxI	incompatible	10	39	5	0.871795	0.712178	1.22412	-0.224125
AK	wTsa	UxI	incompatible	11	36	11	0.694444	0.712178	0.975099	0.0249007
AK	wTsa	UxI	incompatible	12	87	17	0.804598	0.712178	1.12977	-0.12977
AK	wTsa	UxI	incompatible	13	95	86	0.0947368	0.712178	0.133024	0.866976
AK	wTsa	UxI	incompatible	15	23	9	0.608696	0.712178	0.854696	0.145304
AK	wTsa	UxI	incompatible	18	68	68	0	0.712178	0	1
AK	wTsa	UxI	incompatible	19	41	13	0.682927	0.712178	0.958927	0.0410731
AK	wTsa	UxI	incompatible	20	29	20	0.310345	0.712178	0.435769	0.564231
AK	wTsa	UxI	incompatible	21	59	39	0.338983	0.712178	0.475981	0.524019
AK	wTsa	UxI	incompatible	22	20	13	0.35	0.712178	0.49145	0.50855
AK	wTsa	UxI	incompatible	23	11	2	0.818182	0.712178	1.14884	-0.148844
AK	wTsa	UxI	incompatible	24	15	13	0.133333	0.712178	0.187219	0.812781
AK	wTsa	UxI	incompatible	26	16	4	0.75	0.712178	1.05311	-0.0531072
AK	wTsa	UxI	incompatible	27	52	10	0.807692	0.712178	1.13412	-0.134115
AK	wTsa	UxI	incompatible	28	40	2	0.95	0.712178	1.33394	-0.333936
AL	wTsa	IxI	compatible	1	54	24	0.555556	0.712178	0.780079	0.219921
AL	wTsa	IxI	compatible	2	62	0	1	0.712178	1.40414	-0.404143
AL	wTsa	IxI	compatible	3	48	2	0.958333	0.712178	1.34564	-0.345637
AL	wTsa	IxI	compatible	4	44	2	0.954545	0.712178	1.34032	-0.340318
AL	wTsa	IxI	compatible	5	22	3	0.863636	0.712178	1.21267	-0.212669
AL	wTsa	IxI	compatible	7	26	5	0.807692	0.712178	1.13412	-0.134115
AL	wTsa	IxI	compatible	8	31	4	0.870968	0.712178	1.22296	-0.222963
AL	wTsa	IxI	compatible	9	16	14	0.125	0.712178	0.175518	0.824482
AL	wTsa	IxI	compatible	11	26	2	0.923077	0.712178	1.29613	-0.296132
AL	wTsa	IxI	compatible	12	50	1	0.98	0.712178	1.37606	-0.37606
AL	wTsa	IxI	compatible	13	47	10	0.787234	0.712178	1.10539	-0.105389
AL	wTsa	IxI	compatible	15	42	2	0.952381	0.712178	1.33728	-0.337279
AL	wTsa	IxI	compatible	17	51	0	1	0.712178	1.40414	-0.404143
AL	wTsa	IxI	compatible	20	15	1	0.933333	0.712178	1.31053	-0.310533
AL	wTsa	IxI	compatible	21	27	3	0.888889	0.712178	1.24813	-0.248127
AL	wTsa	IxI	compatible	23	50	2	0.96	0.712178	1.34798	-0.347977
AL	wTsa	IxI	compatible	24	14	0	1	0.712178	1.40414	-0.404143
AL	wTsa	IxI	compatible	25	27	21	0.222222	0.712178	0.312032	0.687968
AL	wTsa	IxI	compatible	28	76	76	0	0.712178	0	1
AL	wTsa	IxI	compatible	30	108	60	0.444444	0.712178	0.624064	0.375936

## Sheet: Fig 2A
Data associated with Figure 2A. cifA pairwise similarity.
	CifAwMel[T1]	CifAwTei[T1]	CifAwHa[T1-1C]	CifAwRi[T1-2]	CifAwRi[T1-1]	CifAwAno[T1]	CifAwAur[T1]	CifAwTri[T1]	CifAwBai[T1-1]	CifAwBoc[T1-C]	CifAwHa[T1-2]	CifAwTsa[T1-1]	CifAwTsa[T1-2]	CifAwTsa[T1-3]	CifAwTsa[T1-4]	CifAwBai[T1-2]	CifAwRi[T2]	CifAwAno[T2]	CifAwTsa[T3-C]	CifAwTei[T4]	CifAwTri[T5]
CifAwMel[T1]		99.8	99.4	98.9	98.9	98.9	98.9	98.9	71.5	69.8	66.6	63.8	63.8	63.2	63.2	61	44.8	44.8	26.9	25	19.1
CifAwTei[T1]	99.8		99.7	99.2	99.2	99.2	99.2	99.2	71.3	69.8	66.8	64	64	63.4	63.4	60.8	45	45	26.9	25	19.1
CifAwHa[T1-1C]	99.4	99.7		99.1	99.1	99.1	99.4	99.4	70.4	73.4	72.2	68.2	68.2	68.2	68.2	64.4	40.1	40.1	26.6	22.9	17.1
CifAwRi[T1-2]	98.9	99.2	99.1		100	100	99.2	99.2	71.5	70.1	67	64.6	64.6	63.9	63.9	61.4	45.2	45.2	27.5	25.3	19.3
CifAwRi[T1-1]	98.9	99.2	99.1	100		100	99.2	99.2	71.5	70.1	67	64.6	64.6	63.9	63.9	61.4	45.2	45.2	27.5	25.3	19.3
CifAwAno[T1]	98.9	99.2	99.1	100	100		99.2	99.2	71.5	70.1	67	64.6	64.6	63.9	63.9	61.4	45.2	45.2	27.5	25.3	19.3
CifAwAur[T1]	98.9	99.2	99.4	99.2	99.2	99.2		100	71.7	70.6	67.2	64.4	64.4	63.8	63.8	61.2	45	45	27.5	25	19.1
CifAwTri[T1]	98.9	99.2	99.4	99.2	99.2	99.2	100		71.7	70.6	67.2	64.4	64.4	63.8	63.8	61.2	45	45	27.5	25	19.1
CifAwBai[T1-1]	71.5	71.3	70.4	71.5	71.5	71.5	71.7	71.7		66.5	64.1	58	58	57.5	57.5	63.7	43.4	43.4	28.5	25.2	18.6
CifAwBoc[T1-C]	69.8	69.8	73.4	70.1	70.1	70.1	70.6	70.6	66.5		84.4	71.7	71.7	71.7	71.7	67.6	43.4	43.4	28.7	24.4	17.3
CifAwHa[T1-2]	66.6	66.8	72.2	67	67	67	67.2	67.2	64.1	84.4		74.9	74.9	75.3	75.3	69.5	43.8	43.8	27.7	25.4	18.9
CifAwTsa[T1-1]	63.8	64	68.2	64.6	64.6	64.6	64.4	64.4	58	71.7	74.9		100	100	100	62.9	38.3	38.3	25	23.9	18.2
CifAwTsa[T1-2]	63.8	64	68.2	64.6	64.6	64.6	64.4	64.4	58	71.7	74.9	100		100	100	62.9	38.3	38.3	25	23.9	18.2
CifAwTsa[T1-3]	63.2	63.4	68.2	63.9	63.9	63.9	63.8	63.8	57.5	71.7	75.3	100	100		100	62.9	38.3	38.3	25	23.5	18.2
CifAwTsa[T1-4]	63.2	63.4	68.2	63.9	63.9	63.9	63.8	63.8	57.5	71.7	75.3	100	100	100		62.9	38.3	38.3	25	23.5	18.2
CifAwBai[T1-2]	61	60.8	64.4	61.4	61.4	61.4	61.2	61.2	63.7	67.6	69.5	62.9	62.9	62.9	62.9		44.3	44.3	30.4	25.3	20.9
CifAwRi[T2]	44.8	45	40.1	45.2	45.2	45.2	45	45	43.4	43.4	43.8	38.3	38.3	38.3	38.3	44.3		100	30.5	28.5	19.7
CifAwAno[T2]	44.8	45	40.1	45.2	45.2	45.2	45	45	43.4	43.4	43.8	38.3	38.3	38.3	38.3	44.3	100		30.5	28.5	19.7
CifAwTsa[T3-C]	26.9	26.9	26.6	27.5	27.5	27.5	27.5	27.5	28.5	28.7	27.7	25	25	25	25	30.4	30.5	30.5		20.1	15.4
CifAwTei[T4]	25	25	22.9	25.3	25.3	25.3	25	25	25.2	24.4	25.4	23.9	23.9	23.5	23.5	25.3	28.5	28.5	20.1		21.4
CifAwTri[T5]	19.1	19.1	17.1	19.3	19.3	19.3	19.1	19.1	18.6	17.3	18.9	18.2	18.2	18.2	18.2	20.9	19.7	19.7	15.4	21.4

## Sheet: Fig 3A
Data associated with Figure 3A. Wolbachia density.
strain	sample	UCE_cq_average	UCE_cq_sd	UCE_cq_reference	FtsZ_cq_average	FtsZ_cq_sd	FtsZ_cq_reference	exp_delta_cq_FtsZ_UCE	ref_delta_cq_FtsZ_UCE	del_del_cq_FtsZ_UCE	fold_change_FtsZ_UCE	log2_fold_change_FtsZ_UCE
wMel	1	21.4637	0.0538378	21.4637	18.3145	0.201115	18.3145	-3.14918	-3.14918	0	1	0
wMel	2	21.392	0.0487139	21.4637	18.0163	0.156413	18.3145	-3.37566	-3.14918	-0.226479	1.16998	0.226479
wMel	3	21.6089	0.035135	21.4637	17.7854	0.0427156	18.3145	-3.82349	-3.14918	-0.674301	1.59582	0.674301
wMel	4	21.0897	0.0857728	20.681	17.7984	0.0338846	17.3145	-3.29136	-3.36645	0.0750943	0.94928	-0.0750943
wMel	5	21.1667	0.0681897	20.681	17.5447	0.0542435	17.3145	-3.62197	-3.36645	-0.255518	1.19376	0.255518
wMel	6	21.7019	0.0982923	20.681	18.1813	0.0998713	17.3145	-3.52059	-3.36645	-0.154138	1.11276	0.154138
wTei	1	21.3994	0.0169906	21.4637	18.6825	0.181887	18.3145	-2.7169	-3.14918	0.432286	0.741086	-0.432286
wTei	2	21.4103	0.188637	21.4637	18.8886	0.0557328	18.3145	-2.52173	-3.14918	0.627456	0.647317	-0.627456
wTei	3	21.7454	0.0286046	21.4637	19.1817	0.0908627	18.3145	-2.56371	-3.14918	0.58547	0.666432	-0.58547
wTei	4	21.3741	0.0620905	20.681	19.2725	0.131378	17.3145	-2.10156	-3.36645	1.26489	0.416131	-1.26489
wTei	5	22.38	0.219321	20.681	19.441	0.308343	17.3145	-2.93901	-3.36645	0.427448	0.743576	-0.427448
wTei	6	21.9316	0.0677891	20.681	18.9924	0.0521928	17.3145	-2.93913	-3.36645	0.427329	0.743638	-0.427329
wRi	1	22.2215	0.065831	21.4637	17.0819	0.0917755	18.3145	-5.13962	-3.14918	-1.99043	3.97356	1.99043
wRi	2	21.711	0.0611163	21.4637	16.6876	0.25284	18.3145	-5.02342	-3.14918	-1.87423	3.66606	1.87423
wRi	3	21.5587	0.145282	21.4637	15.9893	0.0307628	18.3145	-5.56948	-3.14918	-2.42029	5.3528	2.42029
wRi	4	21.0737	0.129224	20.681	16.654	0.0494631	17.3145	-4.41971	-3.36645	-1.05326	2.07521	1.05326
wRi	5	21.8991	0.160196	20.681	17.7725	0.0105764	17.3145	-4.12657	-3.36645	-0.76012	1.69363	0.76012
wRi	6	21.7631	0.0742539	20.681	16.5293	0.0307856	17.3145	-5.23378	-3.36645	-1.86733	3.64857	1.86733
wAno	1	20.4837	0.221599	21.4637	18.8305	0.11778	18.3145	-1.65318	-3.14918	1.49601	0.354533	-1.49601
wAno	2	21.4121	0.0725354	21.4637	19.3547	0.133588	18.3145	-2.05741	-3.14918	1.09177	0.469185	-1.09177
wAno	3	21.166	0.129653	21.4637	18.9704	0.228377	18.3145	-2.19561	-3.14918	0.953569	0.516353	-0.953569
wAno	4	20.8623	0.0780794	20.681	19.5857	0.051518	17.3145	-1.27666	-3.36645	2.0898	0.234914	-2.0898
wAno	5	20.9301	0.0755463	20.681	19.6496	0.0866637	17.3145	-1.28045	-3.36645	2.086	0.235533	-2.086
wAno	6	21.173	0.111873	20.681	19.2749	0.187934	17.3145	-1.89805	-3.36645	1.46841	0.361381	-1.46841
wAur	1	20.9908	0.0831766	21.4637	17.7305	0.204096	18.3145	-3.26037	-3.14918	-0.111191	1.08012	0.111191
wAur	2	20.8749	0.04908	21.4637	17.6967	0.0242319	18.3145	-3.17819	-3.14918	-0.0290091	1.02031	0.0290091
wAur	3	21.4736	0.315094	21.4637	17.9913	0.0712062	18.3145	-3.48231	-3.14918	-0.333131	1.25974	0.333131
wAur	4	21.048	0.0331477	20.681	17.6514	0.160365	17.3145	-3.39658	-3.36645	-0.0301263	1.0211	0.0301263
wTri	1	21.79	0.0610175	21.4637	17.5975	0.0756088	18.3145	-4.1924	-3.14918	-1.04322	2.06082	1.04322
wTri	2	21.7955	0.119662	21.4637	17.8111	0.16339	18.3145	-3.98446	-3.14918	-0.835277	1.7842	0.835277
wTri	3	22.1579	0.0307141	21.4637	17.9769	0.0779868	18.3145	-4.18103	-3.14918	-1.03184	2.04463	1.03184
wTri	4	22.3978	0.166107	20.681	18.4329	0.191443	17.3145	-3.96485	-3.36645	-0.598396	1.51403	0.598396
wTri	5	22.6853	0.194233	20.681	18.7064	0.192294	17.3145	-3.97884	-3.36645	-0.612381	1.52878	0.612381
wTri	6	22.6282	0.044934	20.681	18.6653	0.185732	17.3145	-3.96292	-3.36645	-0.596461	1.512	0.596461
wHa	1	21.5093	0.180846	21.4637	18.5357	0.124305	18.3145	-2.97364	-3.14918	0.175543	0.885434	-0.175543
wHa	2	21.8226	0.0848219	21.4637	18.6367	0.115464	18.3145	-3.18596	-3.14918	-0.0367723	1.02582	0.0367723
wHa	3	21.2812	0.0614939	21.4637	18.6257	0.0505026	18.3145	-2.65551	-3.14918	0.493673	0.710215	-0.493673
wHa	4	21.3405	0.143258	20.681	18.3033	0.113333	17.3145	-3.03722	-3.36645	0.329235	0.795958	-0.329235
wHa	5	21.5543	0.0421086	20.681	19.0318	0.232152	17.3145	-2.52251	-3.36645	0.84394	0.55712	-0.84394
wHa	6	21.6297	0.214916	20.681	18.3899	0.114072	17.3145	-3.2398	-3.36645	0.126655	0.915953	-0.126655
wBai	1	20.5829	0.0735413	21.4637	25.4328	0.0272304	18.3145	4.84986	-3.14918	7.99904	0.00390884	-7.99904
wBai	2	20.9536	0.113564	21.4637	24.941	0.335183	18.3145	3.98732	-3.14918	7.13651	0.00710717	-7.13651
wBai	3	21.0886	0.03345	21.4637	25.5121	0.127495	18.3145	4.42351	-3.14918	7.5727	0.00525281	-7.5727
wBai	4	20.8202	0.0822058	20.681	21.9921	0.0563887	17.3145	1.17186	-3.36645	4.53831	0.043036	-4.53831
wBai	5	20.8571	0.0690839	20.681	23.333	0.136239	17.3145	2.47597	-3.36645	5.84242	0.0174283	-5.84242
wBai	6	21.3028	0.118965	20.681	25.1879	0.627037	17.3145	3.88514	-3.36645	7.2516	0.00656224	-7.2516
wBoc	1	22.3489	0.122354	21.4637	19.9823	0.298192	18.3145	-2.36661	-3.14918	0.78257	0.58133	-0.78257
wBoc	2	21.8772	0.0498536	21.4637	19.8107	0.0707228	18.3145	-2.06649	-3.14918	1.0827	0.472145	-1.0827
wBoc	3	22.011	0.0338419	21.4637	19.8387	0.108788	18.3145	-2.17233	-3.14918	0.976858	0.508085	-0.976858
wBoc	4	22.0178	0.159672	20.681	19.7602	0.091219	17.3145	-2.25759	-3.36645	1.10886	0.46366	-1.10886
wBoc	5	21.8652	0.0916347	20.681	19.577	0.0799366	17.3145	-2.28818	-3.36645	1.07828	0.473595	-1.07828
wBoc	6	22.3393	0.556039	20.681	19.8494	0.113708	17.3145	-2.48994	-3.36645	0.876515	0.544681	-0.876515
wCur	1	21.216	0.090526	21.4637	20.8819	0.246679	18.3145	-0.334083	-3.14918	2.8151	0.142092	-2.8151
wCur	2	20.7201	0.139605	21.4637	21.7104	0.231992	18.3145	0.990327	-3.14918	4.13951	0.0567392	-4.13951
wCur	3	21.1904	0.151023	21.4637	20.7093	0.217092	18.3145	-0.481098	-3.14918	2.66809	0.157335	-2.66809
wCur	4	21.8974	0.130555	20.681	25.4871	0.140206	17.3145	3.58975	-3.36645	6.95621	0.00805328	-6.95621
wCur	5	20.7611	0.0929003	20.681	20.5176	0.129087	17.3145	-0.243518	-3.36645	3.12294	0.11479	-3.12294
wCur	6	20.8034	0.129516	20.681	22.386	0.549239	17.3145	1.58262	-3.36645	4.94907	0.0323729	-4.94907

## Sheet: Fig 3B
Data associated with Figure 3B. cifA transcription
sample	strain	cifA_primer	spike_cq_avg	spike_cq_sd	spike_cq_T1_ref	spike_cq_T2_ref	spike_cq_T4_ref	spike_T5_cq_ref	spike_ref_avg_cq	cifA_cq_avg	cifA_cq_sd	cifA_cq_T1_ref	cifA_cq_T2_ref	cifA_cq_T4_ref	cifA_cq_T5_ref	cifA_ref_avg_cq	exp_delta_cq_cifA_spike	T1_ref_delta_cq_cifA_spike	T2_ref_delta_cq_cifA_spike	T4_ref_delta_cq_cifA_spike	T5_ref_delta_cq_cifA_spike	avg_ref_delta_cq_cifA_spike	T1_del_del_cq_cifA_spike	T2_del_del_cq_cifA_spike	T4_del_del_cq_cifA_spike	T5_del_del_cq_cifA_spike	avg_ref_del_del_cq_cifA_spike	T1_fold_change_cifA_spike	T2_fold_change_cifA_spike	T4_fold_change_cifA_spike	T5_fold_change_cifA_spike	avg_ref_fold_change_cifA_spike	log2_avg_ref_fold_change_cifA_spike
wAno1	wAno	cifA_T1_Set1_qPCR_F/R	16.6902	0.111947	15.0578	14.8448	15.1434	14.314	14.84	23.7159	0.222736	24.7427	22.7183	24.7958	21.3951	23.413	7.02565	9.68489	7.87344	9.6524	7.08105	8.57294	-2.65923	-0.847785	-2.62675	-0.0554006	-1.54729	6.31697	1.79974	6.17632	1.03915	2.92268	1.54729
wAno1	wAno	cifA_T2_qPCR_F/R	16.6902	0.111947	15.0578	14.8448	15.1434	14.314	14.84	25.5723	0.241329	24.7427	22.7183	24.7958	21.3951	23.413	8.88209	9.68489	7.87344	9.6524	7.08105	8.57294	-0.802798	1.00865	-0.770313	1.80103	0.309143	1.74448	0.497011	1.70564	0.286969	0.807121	-0.309143
wAno2	wAno	cifA_T1_Set1_qPCR_F/R	17.3221	0.139772	15.0578	14.8448	15.1434	14.314	14.84	23.5026	0.159765	24.7427	22.7183	24.7958	21.3951	23.413	6.18051	9.68489	7.87344	9.6524	7.08105	8.57294	-3.50438	-1.69293	-3.4719	-0.900548	-2.39244	11.3481	3.23313	11.0954	1.86678	5.25044	2.39244
wAno2	wAno	cifA_T2_qPCR_F/R	17.3221	0.139772	15.0578	14.8448	15.1434	14.314	14.84	25.0604	0.1332	24.7427	22.7183	24.7958	21.3951	23.413	7.73826	9.68489	7.87344	9.6524	7.08105	8.57294	-1.94663	-0.13518	-1.91414	0.657205	-0.834686	3.85472	1.09823	3.7689	0.634106	1.78347	0.834686
wAno3	wAno	cifA_T2_qPCR_F/R	15.0164	0.131483	15.0578	14.8448	15.1434	14.314	14.84	26.1701	0.121355	25.1686	22.9175	25.2187	21.926	23.8077	11.1537	10.1108	8.07267	10.0753	7.61192	8.96768	1.04292	3.08106	1.07839	3.54181	2.18604	0.485344	0.11817	0.473557	0.0858639	0.219753	-2.18604
wAno4	wAno	cifA_T1_Set1_qPCR_F/R	15.0522	0.133132	15.0578	14.8448	15.1434	14.314	14.84	24.4626	0.252525	25.1686	22.9175	25.2187	21.926	23.8077	9.41041	10.1108	8.07267	10.0753	7.61192	8.96768	-0.700394	1.33775	-0.664926	1.79849	0.442729	1.62495	0.395638	1.58549	0.287475	0.735742	-0.442729
wAno4	wAno	cifA_T2_qPCR_F/R	15.0522	0.133132	15.0578	14.8448	15.1434	14.314	14.84	26.2666	0.0414428	25.0834	23.2456	25.1399	21.6849	23.7885	11.2144	10.0256	8.40076	9.99658	7.37089	8.94845	1.18877	2.8136	1.21778	3.84347	2.2659	0.438676	0.14224	0.429945	0.0696627	0.207919	-2.2659
wAno5	wAno	cifA_T1_Set1_qPCR_F/R	15.4859	0.392623	15.0237	14.4381	14.865	14.8058	14.7832	24.2592	0.10093	25.0834	23.2456	25.1399	21.6849	23.7885	8.77334	10.0597	8.80744	10.2749	6.87913	9.0053	-1.28634	-0.0341011	-1.5016	1.89421	-0.231959	2.43909	1.02392	2.83157	0.269021	1.17443	0.231959
wAno5	wAno	cifA_T2_qPCR_F/R	15.4859	0.392623	15.0237	14.4381	14.865	14.8058	14.7832	26.3746	0.172242	25.0834	23.2456	25.1399	21.6849	23.7885	10.8887	10.0597	8.80744	10.2749	6.87913	9.0053	0.829059	2.0813	0.613799	4.00961	1.88344	0.562896	0.236302	0.653474	0.0620852	0.271037	-1.88344
wAno6	wAno	cifA_T1_Set1_qPCR_F/R	15.4819	0.35003	15.0237	14.4381	14.865	14.8058	14.7832	23.8073	0.104879	25.0834	23.2456	25.1399	21.6849	23.7885	8.32547	10.0597	8.80744	10.2749	6.87913	9.0053	-1.73421	-0.481968	-1.94947	1.44634	-0.679826	3.32697	1.39665	3.86232	0.366951	1.60195	0.679826
wAur1	wAur	cifA_T1_Set1_qPCR_F/R	14.9593	0.0720221	15.0745	15.6379	15.7571	14.957	15.3566	24.7221	0.105948	24.7427	22.7183	24.7958	21.3951	23.413	9.76282	9.66822	7.08037	9.03865	6.43805	8.05632	0.0946027	2.68245	0.724178	3.32477	1.7065	0.93653	0.155777	0.605342	0.0998032	0.306402	-1.7065
wAur2	wAur	cifA_T1_Set1_qPCR_F/R	16.0234	0.0395868	15.0578	14.8448	15.1434	14.314	14.84	24.7301	0.0615929	24.7427	22.7183	24.7958	21.3951	23.413	8.70672	9.68489	7.87344	9.6524	7.08105	8.57294	-0.978168	0.833279	-0.945683	1.62566	0.133773	1.96996	0.561252	1.9261	0.324061	0.911445	-0.133773
wAur3	wAur	cifA_T1_Set1_qPCR_F/R	15.7331	0.249658	15.0578	14.8448	15.1434	14.314	14.84	25.24	0.00746063	25.1686	22.9175	25.2187	21.926	23.8077	9.50685	10.1108	8.07267	10.0753	7.61192	8.96768	-0.603957	1.43418	-0.568489	1.89493	0.539167	1.51988	0.370056	1.48297	0.268887	0.688168	-0.539167
wAur4	wAur	cifA_T1_Set1_qPCR_F/R	15.5031	0.249838	15.0237	14.4381	14.865	14.8058	14.7832	25.364	0.0343735	25.1686	22.9175	25.2187	21.926	23.8077	9.86098	10.1449	8.47935	10.3537	7.12017	9.02453	-0.283923	1.38163	-0.492718	2.74081	0.836451	1.2175	0.383784	1.40709	0.149601	0.56002	-0.836451
wBai1	wBai	cifA_T1_Set3_qPCR_F/R	15.5163	0.247868	15.0578	14.8448	15.1434	14.314	14.84	28.0929	0.0726054	24.7427	22.7183	24.7958	21.3951	23.413	12.5766	9.68489	7.87344	9.6524	7.08105	8.57294	2.89168	4.70313	2.92416	5.49551	4.00362	0.134747	0.03839	0.131747	0.022166	0.0623434	-4.00362
wBai1	wBai	cifA_T1_Set4_qPCR_F/R	15.5163	0.247868	15.0578	14.8448	15.1434	14.314	14.84	28.641	0.241969	24.7427	22.7183	24.7958	21.3951	23.413	13.1247	9.68489	7.87344	9.6524	7.08105	8.57294	3.43978	5.25123	3.47227	6.04362	4.55173	0.0921556	0.0262556	0.0901037	0.0151597	0.0426377	-4.55173
wBai2	wBai	cifA_T1_Set3_qPCR_F/R	15.5024	0.304587	15.0578	14.8448	15.1434	14.314	14.84	29.817	0.264539	24.7427	22.7183	24.7958	21.3951	23.413	14.3147	9.68489	7.87344	9.6524	7.08105	8.57294	4.62979	6.44124	4.66227	7.23362	5.74173	0.040392	0.0115079	0.0394926	0.00664452	0.0186882	-5.74173
wBai2	wBai	cifA_T1_Set4_qPCR_F/R	15.5024	0.304587	15.0578	14.8448	15.1434	14.314	14.84	29.3571	0.255837	24.7427	22.7183	24.7958	21.3951	23.413	13.8547	9.68489	7.87344	9.6524	7.08105	8.57294	4.16984	5.98128	4.20232	6.77367	5.28178	0.055559	0.015829	0.0543219	0.0091395	0.0257055	-5.28178
wBai3	wBai	cifA_T1_Set3_qPCR_F/R	15.7835	0.164724	15.0578	14.8448	15.1434	14.314	14.84	28.8677	0.369241	25.1686	22.9175	25.2187	21.926	23.8077	13.0843	10.1108	8.07267	10.0753	7.61192	8.96768	2.97347	5.01161	3.00894	5.47235	4.11659	0.12732	0.0309995	0.124228	0.0225246	0.0576477	-4.11659
wBai3	wBai	cifA_T1_Set4_qPCR_F/R	15.7835	0.164724	15.0578	14.8448	15.1434	14.314	14.84	29.0964	0.21985	25.1686	22.9175	25.2187	21.926	23.8077	13.313	10.1108	8.07267	10.0753	7.61192	8.96768	3.20215	5.24029	3.23762	5.70104	4.34528	0.108657	0.0264554	0.106018	0.0192228	0.0491973	-4.34528
wBai4	wBai	cifA_T1_Set3_qPCR_F/R	14.5018	0.397192	15.0237	14.4381	14.865	14.8058	14.7832	30.6418	0.252178	25.0834	23.2456	25.1399	21.6849	23.7885	16.14	10.0597	8.80744	10.2749	6.87913	9.0053	6.08036	7.3326	5.8651	9.26091	7.13474	0.0147784	0.00620393	0.0171565	0.00163	0.00711587	-7.13474
wBai4	wBai	cifA_T1_Set4_qPCR_F/R	14.5018	0.397192	15.0237	14.4381	14.865	14.8058	14.7832	31.5666	0.0643103	25.0834	23.2456	25.1399	21.6849	23.7885	17.0649	10.0597	8.80744	10.2749	6.87913	9.0053	7.00518	8.25742	6.78992	10.1857	8.05956	0.00778451	0.00326791	0.00903714	0.000858601	0.00374827	-8.05956
wBoc1	wBoc	cifA_T1_Set3_qPCR_F/R	15.7446	0.143582	15.0578	14.8448	15.1434	14.314	14.84	26.5075	0.395331	24.7427	22.7183	24.7958	21.3951	23.413	10.7629	9.68489	7.87344	9.6524	7.08105	8.57294	1.07799	2.88944	1.11047	3.68182	2.18993	0.473689	0.134956	0.463142	0.0779222	0.219162	-2.18993
wBoc2	wBoc	cifA_T1_Set3_qPCR_F/R	15.6577	0.36189	15.0578	14.8448	15.1434	14.314	14.84	26.5922	0.215528	24.7427	22.7183	24.7958	21.3951	23.413	10.9345	9.68489	7.87344	9.6524	7.08105	8.57294	1.24964	3.06108	1.28212	3.85347	2.36158	0.420554	0.119818	0.411191	0.0691816	0.194578	-2.36158
wBoc3	wBoc	cifA_T1_Set3_qPCR_F/R	15.5773	0.299472	15.0578	14.8448	15.1434	14.314	14.84	26.7626	0.171791	25.1686	22.9175	25.2187	21.926	23.8077	11.1853	10.1108	8.07267	10.0753	7.61192	8.96768	1.07448	3.11262	1.10994	3.57336	2.2176	0.474844	0.115614	0.463312	0.0840063	0.214999	-2.2176
wBoc4	wBoc	cifA_T1_Set3_qPCR_F/R	15.8046	0.171211	15.0237	14.4381	14.865	14.8058	14.7832	26.9485	0.0763805	25.0834	23.2456	25.1399	21.6849	23.7885	11.1438	10.0597	8.80744	10.2749	6.87913	9.0053	1.08414	2.33638	0.868883	4.26469	2.13852	0.471672	0.198006	0.547571	0.0520236	0.227112	-2.13852
wBoc5	wBoc	cifA_T1_Set3_qPCR_F/R	15.5828	0.512769	15.0237	14.4381	14.865	14.8058	14.7832	27.344	0.116209	25.0834	23.2456	25.1399	21.6849	23.7885	11.7613	10.0597	8.80744	10.2749	6.87913	9.0053	1.70161	2.95385	1.48635	4.88215	2.75599	0.307443	0.129064	0.356915	0.0339098	0.148035	-2.75599
wHa1	wHa	cifA_T1_Set1_qPCR_F/R	15.3788	0.125377	15.0578	14.8448	15.1434	14.314	14.84	26.2829	0.105597	24.7427	22.7183	24.7958	21.3951	23.413	10.9041	9.68489	7.87344	9.6524	7.08105	8.57294	1.2192	3.03065	1.25168	3.82303	2.33114	0.429521	0.122373	0.419958	0.0706567	0.198727	-2.33114
wHa1	wHa	cifA_T1_Set3_qPCR_F/R	15.3788	0.125377	15.0578	14.8448	15.1434	14.314	14.84	23.2392	0.15348	24.7427	22.7183	24.7958	21.3951	23.413	7.86039	9.68489	7.87344	9.6524	7.08105	8.57294	-1.8245	-0.0130508	-1.79201	0.779334	-0.712557	3.54184	1.00909	3.46298	0.582636	1.63871	0.712557
wHa2	wHa	cifA_T1_Set1_qPCR_F/R	15.375	0.10915	15.0578	14.8448	15.1434	14.314	14.84	26.2046	0.227704	24.7427	22.7183	24.7958	21.3951	23.413	10.8296	9.68489	7.87344	9.6524	7.08105	8.57294	1.14472	2.95616	1.1772	3.74855	2.25666	0.452279	0.128856	0.442209	0.0744003	0.209256	-2.25666
wHa2	wHa	cifA_T1_Set3_qPCR_F/R	15.375	0.10915	15.0578	14.8448	15.1434	14.314	14.84	24.0548	0.0946809	24.7427	22.7183	24.7958	21.3951	23.413	8.67978	9.68489	7.87344	9.6524	7.08105	8.57294	-1.0051	0.806345	-0.972618	1.59873	0.106839	2.00709	0.571829	1.9624	0.330168	0.928621	-0.106839
wHa3	wHa	cifA_T1_Set1_qPCR_F/R	14.9697	0.0249514	15.0745	15.6379	15.7571	14.957	15.3566	27.3601	0.103196	25.1686	22.9175	25.2187	21.926	23.8077	12.3904	10.0941	7.2796	9.46158	6.96892	8.45106	2.29621	5.11075	2.92877	5.42143	3.93929	0.203597	0.0289408	0.131327	0.0233339	0.0651862	-3.93929
wHa3	wHa	cifA_T1_Set3_qPCR_F/R	14.9697	0.0249514	15.0745	15.6379	15.7571	14.957	15.3566	24.1288	0.0937077	25.1686	22.9175	25.2187	21.926	23.8077	9.15909	10.0941	7.2796	9.46158	6.96892	8.45106	-0.93505	1.87949	-0.302492	2.19017	0.708029	1.91196	0.27178	1.23327	0.219126	0.612156	-0.708029
wHa4	wHa	cifA_T1_Set1_qPCR_F/R	14.9458	0.301366	15.0237	14.4381	14.865	14.8058	14.7832	26.7965	0.217018	25.1686	22.9175	25.2187	21.926	23.8077	11.8507	10.1449	8.47935	10.3537	7.12017	9.02453	1.70578	3.37134	1.49699	4.73052	2.82616	0.306555	0.0966331	0.354292	0.037668	0.141007	-2.82616
wHa4	wHa	cifA_T1_Set3_qPCR_F/R	14.9458	0.301366	15.0237	14.4381	14.865	14.8058	14.7832	24.2871	0.215832	25.0834	23.2456	25.1399	21.6849	23.7885	9.34129	10.0597	8.80744	10.2749	6.87913	9.0053	-0.718391	0.533848	-0.933652	2.46216	0.33599	1.64535	0.69071	1.9101	0.181475	0.79224	-0.33599
wHa5	wHa	cifA_T1_Set1_qPCR_F/R	15.1572	0.0761524	15.0237	14.4381	14.865	14.8058	14.7832	26.597	0.246967	25.0834	23.2456	25.1399	21.6849	23.7885	11.4398	10.0597	8.80744	10.2749	6.87913	9.0053	1.38012	2.63236	1.16486	4.56067	2.4345	0.384186	0.16128	0.446007	0.0423742	0.184987	-2.4345
wHa5	wHa	cifA_T1_Set3_qPCR_F/R	15.1572	0.0761524	15.0237	14.4381	14.865	14.8058	14.7832	24.0306	0.103668	25.0834	23.2456	25.1399	21.6849	23.7885	8.87341	10.0597	8.80744	10.2749	6.87913	9.0053	-1.18627	0.0659662	-1.40153	1.99427	-0.131891	2.27564	0.955305	2.64182	0.250994	1.09573	0.131891
wHa6	wHa	cifA_T1_Set1_qPCR_F/R	15.6359	0.290109	15.0237	14.4381	14.865	14.8058	14.7832	27.4654	0.075125	25.0834	23.2456	25.1399	21.6849	23.7885	11.8294	10.0597	8.80744	10.2749	6.87913	9.0053	1.76977	3.02201	1.55451	4.95032	2.82415	0.293255	0.123108	0.340444	0.0323449	0.141204	-2.82415
wMel1	wMel	cifA_T1_Set1_qPCR_F/R	15.0237	0.135515	15.0237	14.4381	14.865	14.8058	14.7832	25.1686	0.000771913	25.1686	22.9175	25.2187	21.926	23.8077	10.1449	10.1449	8.47935	10.3537	7.12017	9.02453	0	1.66556	-0.208794	3.02473	1.12037	1	0.315223	1.15572	0.122875	0.459975	-1.12037
wMel2	wMel	cifA_T1_Set1_qPCR_F/R	16.1015	0.13143	15.0578	14.8448	15.1434	14.314	14.84	24.4633	0.357824	24.7427	22.7183	24.7958	21.3951	23.413	8.36181	9.68489	7.87344	9.6524	7.08105	8.57294	-1.32308	0.488369	-1.29059	1.28075	-0.211137	2.50199	0.71283	2.44629	0.41158	1.1576	0.211137
wMel3	wMel	cifA_T1_Set1_qPCR_F/R	15.6178	0.258751	15.0578	14.8448	15.1434	14.314	14.84	26.6173	0.168025	25.1686	22.9175	25.2187	21.926	23.8077	10.9995	10.1108	8.07267	10.0753	7.61192	8.96768	0.888651	2.92679	0.924119	3.38753	2.03177	0.540119	0.131507	0.527002	0.0955543	0.244554	-2.03177
wMel4	wMel	cifA_T1_Set1_qPCR_F/R	15.5691	0.122124	15.0745	15.6379	15.7571	14.957	15.3566	25.593	0.047183	25.1686	22.9175	25.2187	21.926	23.8077	10.0239	10.0941	7.2796	9.46158	6.96892	8.45106	-0.070201	2.74434	0.562357	3.05502	1.57288	1.04986	0.149235	0.677195	0.120323	0.336137	-1.57288
wMel5	wMel	cifA_T1_Set1_qPCR_F/R	15.8915	0.0583886	15.0237	14.4381	14.865	14.8058	14.7832	26.651	0.152464	25.0834	23.2456	25.1399	21.6849	23.7885	10.7595	10.0597	8.80744	10.2749	6.87913	9.0053	0.699832	1.95207	0.484572	3.88038	1.75421	0.615644	0.258445	0.714709	0.0679031	0.296435	-1.75421
wRi1	wRi	cifA_T1_Set1_qPCR_F/R	14.4381	0.165529	15.0237	14.4381	14.865	14.8058	14.7832	21.4706	0.0964833	24.7427	22.7183	24.7958	21.3951	23.413	7.03243	9.71898	8.28012	9.93076	6.5893	8.62979	-2.68655	-1.24769	-2.89832	0.443136	-1.59736	6.43771	2.3746	7.4556	0.735534	3.02588	1.59736
wRi1	wRi	cifA_T2_qPCR_F/R	14.4381	0.165529	15.0237	14.4381	14.865	14.8058	14.7832	22.9175	0.00220602	25.1686	22.9175	25.2187	21.926	23.8077	8.47935	10.1449	8.47935	10.3537	7.12017	9.02453	-1.66556	0	-1.87435	1.35918	-0.545182	3.17236	1	3.66636	0.389804	1.4592	0.545182
wRi2	wRi	cifA_T1_Set1_qPCR_F/R	15.7201	0.166651	15.0578	14.8448	15.1434	14.314	14.84	21.5546	0.0981333	24.7427	22.7183	24.7958	21.3951	23.413	5.83445	9.68489	7.87344	9.6524	7.08105	8.57294	-3.85043	-2.03898	-3.81795	-1.2466	-2.73849	14.4243	4.10956	14.1032	2.37282	6.67372	2.73849
wRi2	wRi	cifA_T2_qPCR_F/R	15.7201	0.166651	15.0578	14.8448	15.1434	14.314	14.84	23.6198	0.178454	25.1686	22.9175	25.2187	21.926	23.8077	7.89966	10.1108	8.07267	10.0753	7.61192	8.96768	-2.21115	-0.173009	-2.17568	0.287734	-1.06803	4.63044	1.12741	4.51799	0.819188	2.09656	1.06803
wRi3	wRi	cifA_T1_Set1_qPCR_F/R	15.0573	0.203784	15.0578	14.8448	15.1434	14.314	14.84	23.0096	0.266113	25.1686	22.9175	25.2187	21.926	23.8077	7.95225	10.1108	8.07267	10.0753	7.61192	8.96768	-2.15856	-0.12042	-2.12309	0.340323	-1.01544	4.46469	1.08705	4.35627	0.789864	2.02152	1.01544
wRi4	wRi	cifA_T1_Set1_qPCR_F/R	15.2353	0.160941	15.0237	14.4381	14.865	14.8058	14.7832	21.8178	0.374982	25.1686	22.9175	25.2187	21.926	23.8077	6.58249	10.1449	8.47935	10.3537	7.12017	9.02453	-3.56241	-1.89686	-3.77121	-0.537678	-2.44204	11.8139	3.72401	13.6536	1.45163	5.43409	2.44204
wRi4	wRi	cifA_T2_qPCR_F/R	15.2353	0.160941	15.0237	14.4381	14.865	14.8058	14.7832	23.5564	0.266894	25.0834	23.2456	25.1399	21.6849	23.7885	8.32114	10.0597	8.80744	10.2749	6.87913	9.0053	-1.73854	-0.486297	-1.9538	1.44201	-0.684155	3.33696	1.40085	3.87393	0.368054	1.60676	0.684155
wRi5	wRi	cifA_T1_Set1_qPCR_F/R	15.2852	0.37648	15.0237	14.4381	14.865	14.8058	14.7832	21.6013	0.270172	25.0834	23.2456	25.1399	21.6849	23.7885	6.31601	10.0597	8.80744	10.2749	6.87913	9.0053	-3.74367	-2.49143	-3.95893	-0.563123	-2.68929	13.3954	5.62335	15.5509	1.47746	6.44995	2.68929
wTei1	wTei	cifA_T1_Set1_qPCR_F/R	14.865	0.152838	15.0237	14.4381	14.865	14.8058	14.7832	25.8358	0.221345	24.7427	22.7183	24.7958	21.3951	23.413	10.9708	9.71898	8.28012	9.93076	6.5893	8.62979	1.2518	2.69066	1.04003	4.38149	2.34099	0.419923	0.154892	0.486319	0.0479779	0.197374	-2.34099
wTei1	wTei	cifA_T4_qPCR_F/R	14.865	0.152838	15.0237	14.4381	14.865	14.8058	14.7832	25.2187	0.145544	25.1686	22.9175	25.2187	21.926	23.8077	10.3537	10.1449	8.47935	10.3537	7.12017	9.02453	0.208794	1.87435	0	3.23353	1.32917	0.86526	0.27275	1	0.106319	0.397998	-1.32917
wTei2	wTei	cifA_T1_Set1_qPCR_F/R	15.4087	0.237768	15.0578	14.8448	15.1434	14.314	14.84	26.0314	0.347418	24.7427	22.7183	24.7958	21.3951	23.413	10.6226	9.68489	7.87344	9.6524	7.08105	8.57294	0.937727	2.74917	0.970212	3.54156	2.04967	0.522055	0.148736	0.510431	0.0858785	0.24154	-2.04967
wTei2	wTei	cifA_T4_qPCR_F/R	15.4087	0.237768	15.0578	14.8448	15.1434	14.314	14.84	25.7034	0.0662614	25.1686	22.9175	25.2187	21.926	23.8077	10.2946	10.1108	8.07267	10.0753	7.61192	8.96768	0.183835	2.22198	0.219303	2.68272	1.32696	0.88036	0.214348	0.858981	0.155748	0.398608	-1.32696
wTei3	wTei	cifA_T1_Set1_qPCR_F/R	15.5143	0.252049	15.0578	14.8448	15.1434	14.314	14.84	26.1217	0.297405	25.1686	22.9175	25.2187	21.926	23.8077	10.6073	10.1108	8.07267	10.0753	7.61192	8.96768	0.49653	2.53467	0.531998	2.99541	1.63965	0.708809	0.172579	0.691596	0.125398	0.320934	-1.63965
wTei3	wTei	cifA_T4_qPCR_F/R	15.5143	0.252049	15.0578	14.8448	15.1434	14.314	14.84	25.1296	0.105335	25.1686	22.9175	25.2187	21.926	23.8077	9.61524	10.1108	8.07267	10.0753	7.61192	8.96768	-0.495566	1.54258	-0.460098	2.00332	0.647558	1.40987	0.343272	1.37564	0.249426	0.63836	-0.647558
wTei4	wTei	cifA_T1_Set1_qPCR_F/R	16.1213	0.437238	15.0237	14.4381	14.865	14.8058	14.7832	27.1209	0.0827962	25.1686	22.9175	25.2187	21.926	23.8077	10.9996	10.1449	8.47935	10.3537	7.12017	9.02453	0.854699	2.52025	0.645904	3.87943	1.97507	0.552981	0.174312	0.639092	0.0679476	0.254357	-1.97507
wTei4	wTei	cifA_T4_qPCR_F/R	16.1213	0.437238	15.0237	14.4381	14.865	14.8058	14.7832	26.479	0.118057	25.0834	23.2456	25.1399	21.6849	23.7885	10.3577	10.0597	8.80744	10.2749	6.87913	9.0053	0.298041	1.55028	0.0827805	3.47859	1.35242	0.813356	0.341444	0.944236	0.08971	0.391634	-1.35242
wTei5	wTei	cifA_T1_Set1_qPCR_F/R	15.9204	0.238055	15.0237	14.4381	14.865	14.8058	14.7832	26.4626	0.218633	25.0834	23.2456	25.1399	21.6849	23.7885	10.5423	10.0597	8.80744	10.2749	6.87913	9.0053	0.482603	1.73484	0.267342	3.66315	1.53698	0.715685	0.300442	0.830849	0.0789373	0.344605	-1.53698
wTei5	wTei	cifA_T4_qPCR_F/R	15.9204	0.238055	15.0237	14.4381	14.865	14.8058	14.7832	26.165	0.14003	25.0834	23.2456	25.1399	21.6849	23.7885	10.2446	10.0597	8.80744	10.2749	6.87913	9.0053	0.184908	1.43715	-0.030352	3.36546	1.23929	0.879705	0.369297	1.02126	0.097028	0.423581	-1.23929
wTri1	wTri	cifA_T1_Set1_qPCR_F/R	14.8058	0.300955	15.0237	14.4381	14.865	14.8058	14.7832	23.7335	0.0313776	24.7427	22.7183	24.7958	21.3951	23.413	8.92773	9.71898	8.28012	9.93076	6.5893	8.62979	-0.791246	0.647616	-1.00302	2.33844	0.297946	1.73057	0.638334	2.0042	0.197724	0.81341	-0.297946
wTri1	wTri	cifA_T5_qPCR_F/R	14.8058	0.300955	15.0237	14.4381	14.865	14.8058	14.7832	21.926	0.042882	25.1686	22.9175	25.2187	21.926	23.8077	7.12017	10.1449	8.47935	10.3537	7.12017	9.02453	-3.02473	-1.35918	-3.23353	0	-1.90436	8.13834	2.56539	9.40566	1	3.74343	1.90436
wTri2	wTri	cifA_T1_Set1_qPCR_F/R	15.6274	0.127701	15.0578	14.8448	15.1434	14.314	14.84	28.9837	0.0337607	24.7427	22.7183	24.7958	21.3951	23.413	13.3563	9.68489	7.87344	9.6524	7.08105	8.57294	3.67138	5.48282	3.70386	6.27521	4.78332	0.0784885	0.0223617	0.0767409	0.0129114	0.0363143	-4.78332
wTri2	wTri	cifA_T5_qPCR_F/R	15.6274	0.127701	15.0578	14.8448	15.1434	14.314	14.84	21.5978	0.118552	25.1686	22.9175	25.2187	21.926	23.8077	5.97035	10.1108	8.07267	10.0753	7.61192	8.96768	-4.14046	-2.10232	-4.10499	-1.64157	-2.99733	17.6361	4.29398	17.2078	3.12006	7.98522	2.99733
wTri3	wTri	cifA_T1_Set1_qPCR_F/R	15.8274	0.100337	15.0578	14.8448	15.1434	14.314	14.84	24.2812	0.142192	25.1686	22.9175	25.2187	21.926	23.8077	8.45387	10.1108	8.07267	10.0753	7.61192	8.96768	-1.65694	0.381202	-1.62147	0.841945	-0.513816	3.15347	0.767798	3.07689	0.557891	1.42782	0.513816
wTri3	wTri	cifA_T5_qPCR_F/R	15.8274	0.100337	15.0578	14.8448	15.1434	14.314	14.84	22.2757	0.0955983	25.1686	22.9175	25.2187	21.926	23.8077	6.44831	10.1108	8.07267	10.0753	7.61192	8.96768	-3.6625	-1.62435	-3.62703	-1.16361	-2.51937	12.6625	3.08304	12.355	2.24018	5.73333	2.51937
wTri4	wTri	cifA_T5_qPCR_F/R	15.4612	0.0723415	15.0237	14.4381	14.865	14.8058	14.7832	21.6234	0.176097	25.0834	23.2456	25.1399	21.6849	23.7885	6.16219	10.0597	8.80744	10.2749	6.87913	9.0053	-3.89749	-2.64525	-4.11275	-0.716944	-2.84311	14.9026	6.25605	17.3006	1.6437	7.17565	2.84311
wTri5	wTri	cifA_T1_Set1_qPCR_F/R	15.0628	0.0945926	15.0237	14.4381	14.865	14.8058	14.7832	24.1053	0.0105562	25.0834	23.2456	25.1399	21.6849	23.7885	9.04246	10.0597	8.80744	10.2749	6.87913	9.0053	-1.01721	0.235024	-1.23248	2.16333	0.0371665	2.02401	0.849671	2.3497	0.22324	0.974567	-0.0371665
wTri5	wTri	cifA_T5_qPCR_F/R	15.0628	0.0945926	15.0237	14.4381	14.865	14.8058	14.7832	22.0073	0.209037	25.0834	23.2456	25.1399	21.6849	23.7885	6.94449	10.0597	8.80744	10.2749	6.87913	9.0053	-3.11518	-1.86294	-3.33044	0.0653634	-2.0608	8.6649	3.63749	10.0592	0.955705	4.17218	2.0608
wTsa1	wTsa	cifA_T1_Set2_qPCR_F/R	16.3547	0.348864	15.0578	14.8448	15.1434	14.314	14.84	23.1332	0.180591	24.7427	22.7183	24.7958	21.3951	23.413	6.77857	9.68489	7.87344	9.6524	7.08105	8.57294	-2.90631	-1.09486	-2.87383	-0.302479	-1.79437	7.49699	2.13593	7.33006	1.23326	3.46864	1.79437
wTsa2	wTsa	cifA_T1_Set2_qPCR_F/R	15.5191	0.0449696	15.0578	14.8448	15.1434	14.314	14.84	27.1165	0.193005	24.7427	22.7183	24.7958	21.3951	23.413	11.5974	9.68489	7.87344	9.6524	7.08105	8.57294	1.9125	3.72394	1.94498	4.51633	3.02444	0.265632	0.07568	0.259718	0.0436968	0.1229	-3.02444
wTsa3	wTsa	cifA_T1_Set2_qPCR_F/R	15.5767	0.18469	15.0578	14.8448	15.1434	14.314	14.84	27.9839	0.148385	25.1686	22.9175	25.2187	21.926	23.8077	12.4072	10.1108	8.07267	10.0753	7.61192	8.96768	2.29639	4.33453	2.33185	4.79527	3.43951	0.203572	0.0495652	0.198629	0.0360147	0.0921731	-3.43951
wTsa4	wTsa	cifA_T1_Set2_qPCR_F/R	15.9697	0.326964	15.0237	14.4381	14.865	14.8058	14.7832	28.6967	0.0656417	25.0834	23.2456	25.1399	21.6849	23.7885	12.7271	10.0597	8.80744	10.2749	6.87913	9.0053	2.66737	3.91961	2.45211	5.84792	3.72175	0.157413	0.0660814	0.182743	0.017362	0.075795	-3.72175
wTsa5	wTsa	cifA_T1_Set2_qPCR_F/R	15.9622	0.258435	15.0237	14.4381	14.865	14.8058	14.7832	26.385	0.12814	25.0834	23.2456	25.1399	21.6849	23.7885	10.4228	10.0597	8.80744	10.2749	6.87913	9.0053	0.363091	1.61533	0.147831	3.54364	1.41747	0.777497	0.32639	0.902606	0.0857548	0.374367	-1.41747
wAno3	wAno	cifA_T1_Set1_qPCR_F/R	15.0164	0.131483	15.0578	14.8448	15.1434	14.314	14.84	24.2467	0.0807801	25.4803	23.3525	25.5562	21.5265	23.9789	9.23028	10.4225	8.50766	10.4128	7.21246	9.13885	-1.19218	0.722621	-1.18256	2.01782	0.0914257	2.28498	0.605995	2.2698	0.24693	0.938595	-0.0914257
wAno6	wAno	cifA_T2_qPCR_F/R	15.4819	0.35003	15.0237	14.4381	14.865	14.8058	14.7832	26.1034	0.223412	25.4803	23.3525	25.5562	21.5265	23.9789	10.6215	10.4566	8.91434	10.6912	6.7207	9.1957	0.164997	1.70721	-0.0696502	3.90085	1.42585	0.891931	0.306252	1.04946	0.0669464	0.3722	-1.42585
wBoc6	wBoc	cifA_T1_Set3_qPCR_F/R	16.0959	0.12363	15.0237	14.4381	14.865	14.8058	14.7832	27.2843	0.308676	25.4803	23.3525	25.5562	21.5265	23.9789	11.1884	10.4566	8.91434	10.6912	6.7207	9.1957	0.731892	2.27411	0.497245	4.46774	1.99275	0.602114	0.206741	0.708458	0.0451934	0.25126	-1.99275
wHa6	wHa	cifA_T1_Set3_qPCR_F/R	15.6359	0.290109	15.0237	14.4381	14.865	14.8058	14.7832	24.75	0.0510043	25.4803	23.3525	25.5562	21.5265	23.9789	9.11409	10.4566	8.91434	10.6912	6.7207	9.1957	-1.34247	0.199747	-1.57711	2.39339	-0.0816122	2.53585	0.870703	2.98372	0.190335	1.0582	0.0816122
wMel6	wMel	cifA_T1_Set1_qPCR_F/R	15.8565	0.0404423	15.0237	14.4381	14.865	14.8058	14.7832	24.263	0.0207837	25.4803	23.3525	25.5562	21.5265	23.9789	8.40648	10.4566	8.91434	10.6912	6.7207	9.1957	-2.05008	-0.507862	-2.28472	1.68578	-0.789221	4.14128	1.42194	4.87271	0.310836	1.72814	0.789221
wRi3	wRi	cifA_T2_qPCR_F/R	15.0573	0.203784	15.0578	14.8448	15.1434	14.314	14.84	23.7245	0.258642	25.4803	23.3525	25.5562	21.5265	23.9789	8.66717	10.4225	8.50766	10.4128	7.21246	9.13885	-1.75529	0.159514	-1.74567	1.45472	-0.471681	3.37593	0.895326	3.3535	0.364827	1.38672	0.471681
wRi5	wRi	cifA_T2_qPCR_F/R	15.2852	0.37648	15.0237	14.4381	14.865	14.8058	14.7832	22.4511	0.300601	25.4803	23.3525	25.5562	21.5265	23.9789	7.16588	10.4566	8.91434	10.6912	6.7207	9.1957	-3.29067	-1.74846	-3.52532	0.445181	-2.02982	9.78568	3.35999	11.514	0.734492	4.08353	2.02982
wRi6	wRi	cifA_T1_Set1_qPCR_F/R	15.2461	0.144144	15.0237	14.4381	14.865	14.8058	14.7832	21.1989	0.100376	25.4803	23.3525	25.5562	21.5265	23.9789	5.95285	10.4566	8.91434	10.6912	6.7207	9.1957	-4.5037	-2.96149	-4.73835	-0.767853	-3.24285	22.6856	7.78929	26.6923	1.70273	9.46662	3.24285
wTei6	wTei	cifA_T1_Set1_qPCR_F/R	15.1821	0.108895	15.0237	14.4381	14.865	14.8058	14.7832	25.8173	0.306323	25.4803	23.3525	25.5562	21.5265	23.9789	10.6352	10.4566	8.91434	10.6912	6.7207	9.1957	0.178679	1.72089	-0.0559675	3.91453	1.43953	0.883511	0.303361	1.03956	0.0663145	0.368686	-1.43953
wTei6	wTei	cifA_T4_qPCR_F/R	15.1821	0.108895	15.0237	14.4381	14.865	14.8058	14.7832	25.9306	0.27604	25.4803	23.3525	25.5562	21.5265	23.9789	10.7486	10.4566	8.91434	10.6912	6.7207	9.1957	0.29201	1.83422	0.0573631	4.02786	1.55286	0.816763	0.280442	0.961019	0.0613045	0.340833	-1.55286
wTri4	wTri	cifA_T1_Set1_qPCR_F/R	15.4612	0.0723415	15.0237	14.4381	14.865	14.8058	14.7832	23.8811	0.0130154	25.4803	23.3525	25.5562	21.5265	23.9789	8.41988	10.4566	8.91434	10.6912	6.7207	9.1957	-2.03667	-0.494457	-2.27132	1.69918	-0.775816	4.10298	1.40879	4.82764	0.307961	1.71216	0.775816

## Sheet: Fig 3C
Data associated with Figure 3C. cifB transcription.
sample	strain	cifB_primer	spike_cq_avg	spike_cq_sd	spike_cq_T1_ref	spike_cq_T2_ref	spike_cq_T4_ref	spike_T5_cq_ref	spike_ref_avg_cq	cifB_cq_avg	cifB_cq_sd	cifB_cq_T1_ref	cifB_cq_T2_ref	cifB_cq_T4_ref	cifB_cq_T5_ref	cifB_ref_avg_cq	exp_delta_cq_cifB_spike	T1_ref_delta_cq_cifB_spike	T2_ref_delta_cq_cifB_spike	T4_ref_delta_cq_cifB_spike	T5_ref_delta_cq_cifB_spike	avg_ref_delta_cq_cifB_spike	T1_del_del_cq_cifB_spike	T2_del_del_cq_cifB_spike	T4_del_del_cq_cifB_spike	T5_del_del_cq_cifB_spike	avg_ref_del_del_cq_cifB_spike	T1_fold_change_cifB_spike	T2_fold_change_cifB_spike	T4_fold_change_cifB_spike	T5_fold_change_cifB_spike	avg_ref_fold_change_cifB_spike	log2_avg_ref_fold_change_cifB_spike
wAno1	wAno	cifB_T1_set1_qPCR_F/R	16.6902	0.111947	15.0578	14.8448	15.1434	14.314	14.84	26.7137	0.2785	28.9641	23.1255	26.7019	23.8599	25.6629	10.0235	13.9063	8.28071	11.5585	9.54586	10.8229	-3.88281	1.74281	-1.53501	0.47766	-0.799337	14.7517	0.298787	2.8979	0.718142	1.7403	0.799337
wAno1	wAno	cifB_T2_qPCR_F/R	16.6902	0.111947	15.0578	14.8448	15.1434	14.314	14.84	25.7582	0.121528	28.9641	23.1255	26.7019	23.8599	25.6629	9.06799	13.9063	8.28071	11.5585	9.54586	10.8229	-4.83834	0.787278	-2.49054	-0.477872	-1.75487	28.6079	0.579436	5.61988	1.39269	3.37496	1.75487
wAno2	wAno	cifB_T1_set1_qPCR_F/R	17.3221	0.139772	15.0578	14.8448	15.1434	14.314	14.84	26.2102	0.247975	28.9641	23.1255	26.7019	23.8599	25.6629	8.88811	13.9063	8.28071	11.5585	9.54586	10.8229	-5.01822	0.607399	-2.67042	-0.657752	-1.93475	32.4067	0.656379	6.36614	1.57762	3.82311	1.93475
wAno2	wAno	cifB_T2_qPCR_F/R	17.3221	0.139772	15.0578	14.8448	15.1434	14.314	14.84	25.6963	0.103241	28.9641	23.1255	26.7019	23.8599	25.6629	8.37423	13.9063	8.28071	11.5585	9.54586	10.8229	-5.5321	0.0935178	-3.1843	-1.17163	-2.44863	46.2731	0.937235	9.09013	2.25266	5.45897	2.44863
wAno3	wAno	cifB_T1_set1_qPCR_F/R	15.0164	0.131483	15.0578	14.8448	15.1434	14.314	14.84	27.3461	0.333743	29.2606	23.445	26.7372	24.133	25.894	12.3297	14.2028	8.60022	11.5939	9.81897	11.054	-1.87317	3.72944	0.735772	2.51069	1.27568	3.66337	0.0753921	0.600497	0.175471	0.413029	-1.27568
wAno3	wAno	cifB_T2_qPCR_F/R	15.0164	0.131483	15.0578	14.8448	15.1434	14.314	14.84	26.6832	0.385879	29.2606	23.445	26.7372	24.133	25.894	11.6668	14.2028	8.60022	11.5939	9.81897	11.054	-2.536	3.06662	0.072947	1.84787	0.612859	5.79978	0.119359	0.950694	0.277802	0.6539	-0.612859
wAno4	wAno	cifB_T1_set1_qPCR_F/R	15.0522	0.133132	15.0578	14.8448	15.1434	14.314	14.84	27.0953	0.188908	29.2606	23.445	26.7372	24.133	25.894	12.0431	14.2028	8.60022	11.5939	9.81897	11.054	-2.15972	3.4429	0.449227	2.22415	0.989139	4.46827	0.091957	0.732435	0.214025	0.503778	-0.989139
wAno4	wAno	cifB_T2_qPCR_F/R	15.0522	0.133132	15.0578	14.8448	15.1434	14.314	14.84	26.9128	0.387371	29.5547	23.8074	27.0937	24.1593	26.1538	11.8605	14.4969	8.96255	11.9503	9.84528	11.3138	-2.63637	2.89799	-0.0897602	2.01525	0.546777	6.21767	0.134158	1.06419	0.247371	0.684547	-0.546777
wAno5	wAno	cifB_T1_set1_qPCR_F/R	15.4859	0.392623	15.0237	14.4381	14.865	14.8058	14.7832	27.0786	0.0696677	29.5547	23.8074	27.0937	24.1593	26.1538	11.5928	14.531	9.36923	12.2287	9.35352	11.3706	-2.93825	2.22353	-0.635899	2.23923	0.222151	7.66482	0.214117	1.55391	0.2118	0.857286	-0.222151
wAno5	wAno	cifB_T2_qPCR_F/R	15.4859	0.392623	15.0237	14.4381	14.865	14.8058	14.7832	26.8749	0.254084	29.5547	23.8074	27.0937	24.1593	26.1538	11.389	14.531	9.36923	12.2287	9.35352	11.3706	-3.14202	2.01976	-0.839667	2.03546	0.0183832	8.82759	0.246599	1.78964	0.24393	0.987339	-0.0183832
wAno6	wAno	cifB_T1_set1_qPCR_F/R	15.4819	0.35003	15.0237	14.4381	14.865	14.8058	14.7832	27.0723	0.0777171	29.5547	23.8074	27.0937	24.1593	26.1538	11.5905	14.531	9.36923	12.2287	9.35352	11.3706	-2.94055	2.22123	-0.638198	2.23693	0.219852	7.67704	0.214459	1.55638	0.212137	0.858653	-0.219852
wAno6	wAno	cifB_T2_qPCR_F/R	15.4819	0.35003	15.0237	14.4381	14.865	14.8058	14.7832	26.7292	0.151802	29.9163	24.384	27.4524	24.6422	26.5987	11.2473	14.8926	9.94583	12.5874	9.83642	11.8156	-3.64531	1.30149	-1.34011	1.41089	-0.56826	12.5126	0.405708	2.5317	0.376079	1.48273	0.56826
wAur1	wAur	cifB_T1_set1_qPCR_F/R	14.9593	0.0720221	15.0745	15.6379	15.7571	14.957	15.3566	27.202	0.120315	28.9641	23.1255	26.7019	23.8599	25.6629	12.2427	13.8897	7.48765	10.9448	8.90286	10.3062	-1.64694	4.75508	1.29795	3.33987	1.93649	3.13168	0.037032	0.406702	0.0987642	0.261251	-1.93649
wAur2	wAur	cifB_T1_set1_qPCR_F/R	16.0234	0.0395868	15.0578	14.8448	15.1434	14.314	14.84	27.1237	0.166545	28.9641	23.1255	26.7019	23.8599	25.6629	11.1003	13.9063	8.28071	11.5585	9.54586	10.8229	-2.80602	2.8196	-0.458217	1.55445	0.277455	6.99351	0.14165	1.37384	0.340458	0.825045	-0.277455
wAur3	wAur	cifB_T1_set1_qPCR_F/R	15.7331	0.249658	15.0578	14.8448	15.1434	14.314	14.84	27.7152	0.127064	29.2606	23.445	26.7372	24.133	25.894	11.9821	14.2028	8.60022	11.5939	9.81897	11.054	-2.22076	3.38186	0.388189	2.16311	0.928101	4.66137	0.095931	0.764088	0.223274	0.52555	-0.928101
wAur4	wAur	cifB_T1_set1_qPCR_F/R	15.5031	0.249838	15.0237	14.4381	14.865	14.8058	14.7832	27.7944	0.206066	29.2606	23.445	26.7372	24.133	25.894	12.2914	14.2369	9.0069	11.8722	9.32721	11.1108	-1.94555	3.28448	0.419132	2.96417	1.18056	3.85185	0.10263	0.747875	0.128144	0.441181	-1.18056
wBai1	wBai	cifB_T1_set4_qPCR_F/R	15.5163	0.247868	15.0578	14.8448	15.1434	14.314	14.84	31.4413	0.234015	28.9641	23.1255	26.7019	23.8599	25.6629	15.9249	13.9063	8.28071	11.5585	9.54586	10.8229	2.01861	7.64423	4.36641	6.37908	5.10208	0.246795	0.0049987	0.0484818	0.0120145	0.0291152	-5.10208
wBai2	wBai	cifB_T1_set5_qPCR_F/R	15.5024	0.304587	15.0578	14.8448	15.1434	14.314	14.84	30.6373	0.361974	28.9641	23.1255	26.7019	23.8599	25.6629	15.1349	13.9063	8.28071	11.5585	9.54586	10.8229	1.2286	6.85422	3.5764	5.58907	4.31207	0.426731	0.00864318	0.0838292	0.0207741	0.0503427	-4.31207
wBai3	wBai	cifB_T1_set4_qPCR_F/R	15.7835	0.164724	15.0578	14.8448	15.1434	14.314	14.84	31.5595	0.278409	29.2606	23.445	26.7372	24.133	25.894	15.7761	14.2028	8.60022	11.5939	9.81897	11.054	1.57325	7.17587	4.1822	5.95712	4.72211	0.33605	0.0069159	0.055085	0.0160964	0.0378882	-4.72211
wBai3	wBai	cifB_T1_set5_qPCR_F/R	15.7835	0.164724	15.0578	14.8448	15.1434	14.314	14.84	29.4283	0.00714482	29.2606	23.445	26.7372	24.133	25.894	13.6448	14.2028	8.60022	11.5939	9.81897	11.054	-0.558014	5.0446	2.05093	3.82585	2.59084	1.47224	0.0302987	0.241328	0.0705186	0.165989	-2.59084
wBai4	wBai	cifB_T1_set5_qPCR_F/R	14.5018	0.397192	15.0237	14.4381	14.865	14.8058	14.7832	32.7409	0.0739268	29.9163	24.384	27.4524	24.6422	26.5987	18.2392	14.8926	9.94583	12.5874	9.83642	11.8156	3.34654	8.29333	5.65174	8.40274	6.42359	0.0983087	0.00318755	0.019891	0.00295476	0.0116495	-6.42359
wBoc1	wBoc	cifB_T1_set7_qPCR_F/R	15.7446	0.143582	15.0578	14.8448	15.1434	14.314	14.84	29.0695	0.13183	28.9641	23.1255	26.7019	23.8599	25.6629	13.3249	13.9063	8.28071	11.5585	9.54586	10.8229	-0.581478	5.04414	1.76632	3.77899	2.50199	1.49638	0.0303083	0.293957	0.0728468	0.176532	-2.50199
wBoc2	wBoc	cifB_T1_set7_qPCR_F/R	15.6577	0.36189	15.0578	14.8448	15.1434	14.314	14.84	29.5213	0.0645594	28.9641	23.1255	26.7019	23.8599	25.6629	13.8637	13.9063	8.28071	11.5585	9.54586	10.8229	-0.0426752	5.58294	2.30513	4.31779	3.0408	1.03002	0.0208625	0.202343	0.0501435	0.121515	-3.0408
wBoc3	wBoc	cifB_T1_set7_qPCR_F/R	15.5773	0.299472	15.0578	14.8448	15.1434	14.314	14.84	29.8052	0.323778	29.2606	23.445	26.7372	24.133	25.894	14.2279	14.2028	8.60022	11.5939	9.81897	11.054	0.0250835	5.6277	2.63403	4.40895	3.17394	0.982764	0.0202253	0.161094	0.0470732	0.110802	-3.17394
wBoc4	wBoc	cifB_T1_set7_qPCR_F/R	15.8046	0.171211	15.0237	14.4381	14.865	14.8058	14.7832	29.782	0.12851	29.5547	23.8074	27.0937	24.1593	26.1538	13.9774	14.531	9.36923	12.2287	9.35352	11.3706	-0.553637	4.60814	1.74871	4.62384	2.60676	1.46778	0.0410026	0.297567	0.0405588	0.164167	-2.60676
wBoc5	wBoc	cifB_T1_set7_qPCR_F/R	15.7943	0.386503	15.0745	15.6379	15.7571	14.957	15.3566	30.4634	0.119298	29.5547	23.8074	27.0937	24.1593	26.1538	14.6691	14.4802	8.16948	11.3365	9.20228	10.7971	0.188834	6.4996	3.33254	5.4668	3.87194	0.877315	0.0110516	0.0992673	0.0226115	0.0683014	-3.87194
wHa1	wHa	cifB_T1_set1_qPCR_F/R	15.3788	0.125377	15.0578	14.8448	15.1434	14.314	14.84	25.7914	0.122354	28.9641	23.1255	26.7019	23.8599	25.6629	10.4126	13.9063	8.28071	11.5585	9.54586	10.8229	-3.49376	2.13185	-1.14596	0.866704	-0.410292	11.2649	0.228164	2.21294	0.548398	1.32896	0.410292
wHa1	wHa	cifB_T1_set3_qPCR_F/R	15.3788	0.125377	15.0578	14.8448	15.1434	14.314	14.84	25.6128	0.132268	28.9641	23.1255	26.7019	23.8599	25.6629	10.234	13.9063	8.28071	11.5585	9.54586	10.8229	-3.67233	1.95329	-1.32453	0.688143	-0.588854	12.7491	0.258226	2.5045	0.620652	1.50405	0.588854
wHa2	wHa	cifB_T1_set1_qPCR_F/R	15.375	0.10915	15.0578	14.8448	15.1434	14.314	14.84	26.1562	0.0409934	28.9641	23.1255	26.7019	23.8599	25.6629	10.7812	13.9063	8.28071	11.5585	9.54586	10.8229	-3.12514	2.50048	-0.777337	1.23533	-0.0416661	8.7249	0.176718	1.71396	0.424745	1.0293	0.0416661
wHa2	wHa	cifB_T1_set3_qPCR_F/R	15.375	0.10915	15.0578	14.8448	15.1434	14.314	14.84	26.0642	0.0832381	28.9641	23.1255	26.7019	23.8599	25.6629	10.6892	13.9063	8.28071	11.5585	9.54586	10.8229	-3.21712	2.4085	-0.869315	1.14335	-0.133643	9.29926	0.188351	1.82679	0.452706	1.09706	0.133643
wHa3	wHa	cifB_T1_set1_qPCR_F/R	14.9697	0.0249514	15.0745	15.6379	15.7571	14.957	15.3566	26.3362	0.120319	29.2606	23.445	26.7372	24.133	25.894	11.3665	14.1862	7.80715	10.9801	9.17597	10.5374	-2.8197	3.55931	0.386331	2.1905	0.829109	7.06017	0.0848283	0.765073	0.219076	0.562877	-0.829109
wHa3	wHa	cifB_T1_set3_qPCR_F/R	14.9697	0.0249514	15.0745	15.6379	15.7571	14.957	15.3566	26.3708	0.0786308	29.2606	23.445	26.7372	24.133	25.894	11.401	14.1862	7.80715	10.9801	9.17597	10.5374	-2.78512	3.5939	0.420916	2.22508	0.863694	6.89294	0.0828189	0.74695	0.213886	0.549544	-0.863694
wHa4	wHa	cifB_T1_set1_qPCR_F/R	14.9458	0.301366	15.0237	14.4381	14.865	14.8058	14.7832	26.7383	0.190275	29.2606	23.445	26.7372	24.133	25.894	11.7925	14.2369	9.0069	11.8722	9.32721	11.1108	-2.44446	2.78557	-0.079775	2.46526	0.68165	5.44321	0.14503	1.05685	0.181085	0.623452	-0.68165
wHa4	wHa	cifB_T1_set3_qPCR_F/R	14.9458	0.301366	15.0237	14.4381	14.865	14.8058	14.7832	26.6958	0.181298	29.5547	23.8074	27.0937	24.1593	26.1538	11.75	14.531	9.36923	12.2287	9.35352	11.3706	-2.78098	2.38079	-0.478633	2.39649	0.379417	6.87321	0.192004	1.39342	0.189926	0.768748	-0.379417
wHa5	wHa	cifB_T1_set1_qPCR_F/R	15.1572	0.0761524	15.0237	14.4381	14.865	14.8058	14.7832	26.6679	0.214606	29.5547	23.8074	27.0937	24.1593	26.1538	11.5107	14.531	9.36923	12.2287	9.35352	11.3706	-3.02033	2.14145	-0.717981	2.15715	0.14007	8.11355	0.226653	1.64488	0.224199	0.907475	-0.14007
wHa5	wHa	cifB_T1_set3_qPCR_F/R	15.1572	0.0761524	15.0237	14.4381	14.865	14.8058	14.7832	26.945	0.19075	29.5547	23.8074	27.0937	24.1593	26.1538	11.7878	14.531	9.36923	12.2287	9.35352	11.3706	-2.74325	2.41853	-0.440895	2.43423	0.417155	6.69576	0.187047	1.35745	0.185022	0.7489	-0.417155
wHa6	wHa	cifB_T1_set1_qPCR_F/R	15.6359	0.290109	15.0237	14.4381	14.865	14.8058	14.7832	27.559	0.0730798	29.5547	23.8074	27.0937	24.1593	26.1538	11.9231	14.531	9.36923	12.2287	9.35352	11.3706	-2.60789	2.55389	-0.305534	2.56959	0.552516	6.0961	0.170295	1.23588	0.168452	0.68183	-0.552516
wHa6	wHa	cifB_T1_set3_qPCR_F/R	15.6359	0.290109	15.0237	14.4381	14.865	14.8058	14.7832	27.9986	0.26608	29.9163	24.384	27.4524	24.6422	26.5987	12.3627	14.8926	9.94583	12.5874	9.83642	11.8156	-2.5299	2.41689	-0.224696	2.5263	0.547149	5.77533	0.187259	1.16853	0.173583	0.684371	-0.547149
wMel1	wMel	cifB_T1_set1_qPCR_F/R	15.0237	0.135515	15.0237	14.4381	14.865	14.8058	14.7832	29.2606	0.141084	29.2606	23.445	26.7372	24.133	25.894	14.2369	14.2369	9.0069	11.8722	9.32721	11.1108	0	5.23003	2.36468	4.90972	3.12611	1	0.0266443	0.19416	0.0332681	0.114538	-3.12611
wMel2	wMel	cifB_T1_set1_qPCR_F/R	16.1015	0.13143	15.0578	14.8448	15.1434	14.314	14.84	28.4089	0.155325	28.9641	23.1255	26.7019	23.8599	25.6629	12.3074	13.9063	8.28071	11.5585	9.54586	10.8229	-1.59892	4.0267	0.748878	2.76155	1.48455	3.02917	0.0613541	0.595066	0.147466	0.35736	-1.48455
wMel3	wMel	cifB_T1_set1_qPCR_F/R	15.6178	0.258751	15.0578	14.8448	15.1434	14.314	14.84	30.3023	0.205565	29.2606	23.445	26.7372	24.133	25.894	14.6845	14.2028	8.60022	11.5939	9.81897	11.054	0.481637	6.08425	3.09058	4.8655	3.63049	0.716164	0.0147386	0.117393	0.0343034	0.0807444	-3.63049
wMel4	wMel	cifB_T1_set1_qPCR_F/R	15.5691	0.122124	15.0745	15.6379	15.7571	14.957	15.3566	29.296	0.134531	29.2606	23.445	26.7372	24.133	25.894	13.7269	14.1862	7.80715	10.9801	9.17597	10.5374	-0.45929	5.91973	2.74675	4.55091	3.18952	1.37486	0.0165191	0.148987	0.0426618	0.109612	-3.18952
wMel5	wMel	cifB_T1_set1_qPCR_F/R	15.8915	0.0583886	15.0237	14.4381	14.865	14.8058	14.7832	30.2475	0.256192	29.5547	23.8074	27.0937	24.1593	26.1538	14.356	14.531	9.36923	12.2287	9.35352	11.3706	-0.175026	4.98675	2.12733	5.00245	2.98538	1.12898	0.0315383	0.228882	0.0311969	0.126273	-2.98538
wMel6	wMel	cifB_T1_set1_qPCR_F/R	15.8565	0.0404423	15.0237	14.4381	14.865	14.8058	14.7832	28.9027	0.128343	29.9163	24.384	27.4524	24.6422	26.5987	13.0462	14.8926	9.94583	12.5874	9.83642	11.8156	-1.84646	3.10034	0.45875	3.20975	1.2306	3.59616	0.116602	0.727617	0.108086	0.426142	-1.2306
wRi1	wRi	cifB_T1_set1_qPCR_F/R	14.4381	0.165529	15.0237	14.4381	14.865	14.8058	14.7832	25.2509	0.0496252	28.9641	23.1255	26.7019	23.8599	25.6629	10.8128	13.9404	8.68739	11.8369	9.0541	10.8797	-3.12766	2.12537	-1.02412	1.75866	-0.066936	8.74015	0.229191	2.03372	0.295522	1.04749	0.066936
wRi1	wRi	cifB_T2_qPCR_F/R	14.4381	0.165529	15.0237	14.4381	14.865	14.8058	14.7832	23.445	0.0619439	29.2606	23.445	26.7372	24.133	25.894	9.0069	14.2369	9.0069	11.8722	9.32721	11.1108	-5.23003	0	-2.86535	-0.320312	-2.10392	37.5315	1	7.28711	1.2486	4.29876	2.10392
wRi2	wRi	cifB_T1_set1_qPCR_F/R	15.7201	0.166651	15.0578	14.8448	15.1434	14.314	14.84	25.3744	0.0954553	28.9641	23.1255	26.7019	23.8599	25.6629	9.65432	13.9063	8.28071	11.5585	9.54586	10.8229	-4.25201	1.37361	-1.90421	0.108458	-1.16854	19.0538	0.385925	3.74304	0.927579	2.24784	1.16854
wRi2	wRi	cifB_T2_qPCR_F/R	15.7201	0.166651	15.0578	14.8448	15.1434	14.314	14.84	23.6734	0.126776	29.2606	23.445	26.7372	24.133	25.894	7.95334	14.2028	8.60022	11.5939	9.81897	11.054	-6.2495	-0.64688	-3.64055	-1.86563	-3.10064	76.0826	1.56578	12.4714	3.64427	8.57798	3.10064
wRi3	wRi	cifB_T1_set1_qPCR_F/R	15.0573	0.203784	15.0578	14.8448	15.1434	14.314	14.84	25.9136	0.064389	29.2606	23.445	26.7372	24.133	25.894	10.8562	14.2028	8.60022	11.5939	9.81897	11.054	-3.34658	2.25603	-0.737639	1.03728	-0.197728	10.1724	0.209347	1.66745	0.487244	1.14689	0.197728
wRi3	wRi	cifB_T2_qPCR_F/R	15.0573	0.203784	15.0578	14.8448	15.1434	14.314	14.84	24.4124	0.290313	29.2606	23.445	26.7372	24.133	25.894	9.35503	14.2028	8.60022	11.5939	9.81897	11.054	-4.8478	0.754812	-2.23886	-0.463936	-1.69895	28.7961	0.592623	4.72023	1.3793	3.24664	1.69895
wRi4	wRi	cifB_T1_set1_qPCR_F/R	15.2353	0.160941	15.0237	14.4381	14.865	14.8058	14.7832	25.211	0.181975	29.2606	23.445	26.7372	24.133	25.894	9.97574	14.2369	9.0069	11.8722	9.32721	11.1108	-4.26119	0.968844	-1.8965	0.648531	-1.13508	19.1754	0.510915	3.7231	0.637929	2.19631	1.13508
wRi4	wRi	cifB_T2_qPCR_F/R	15.2353	0.160941	15.0237	14.4381	14.865	14.8058	14.7832	24.2911	0.335298	29.5547	23.8074	27.0937	24.1593	26.1538	9.05578	14.531	9.36923	12.2287	9.35352	11.3706	-5.47523	-0.313447	-3.17287	-0.297746	-2.31482	44.4843	1.24267	9.01842	1.22922	4.97544	2.31482
wRi5	wRi	cifB_T1_set1_qPCR_F/R	15.2852	0.37648	15.0237	14.4381	14.865	14.8058	14.7832	24.4971	0.203374	29.5547	23.8074	27.0937	24.1593	26.1538	9.21182	14.531	9.36923	12.2287	9.35352	11.3706	-5.31919	-0.157408	-3.01683	-0.141706	-2.15878	39.924	1.11528	8.09389	1.10321	4.46538	2.15878
wRi5	wRi	cifB_T2_qPCR_F/R	15.2852	0.37648	15.0237	14.4381	14.865	14.8058	14.7832	23.1391	0.111887	29.5547	23.8074	27.0937	24.1593	26.1538	7.85388	14.531	9.36923	12.2287	9.35352	11.3706	-6.67712	-1.51535	-4.37477	-1.49965	-3.51672	102.333	2.85867	20.7462	2.82773	11.4456	3.51672
wRi6	wRi	cifB_T1_set1_qPCR_F/R	15.2461	0.144144	15.0237	14.4381	14.865	14.8058	14.7832	25.129	0.0934459	29.9163	24.384	27.4524	24.6422	26.5987	9.88291	14.8926	9.94583	12.5874	9.83642	11.8156	-5.00972	-0.062921	-2.70451	0.046486	-1.93267	32.2163	1.04458	6.51837	0.968292	3.8176	1.93267
wRi6	wRi	cifB_T2_qPCR_F/R	15.2461	0.144144	15.0237	14.4381	14.865	14.8058	14.7832	23.6339	0.155329	29.9163	24.384	27.4524	24.6422	26.5987	8.38782	14.8926	9.94583	12.5874	9.83642	11.8156	-6.50481	-1.55801	-4.1996	-1.4486	-3.42775	90.8117	2.94447	18.3741	2.72943	10.7611	3.42775
wTei1	wTei	cifB_T1_set1_qPCR_F/R	14.865	0.152838	15.0237	14.4381	14.865	14.8058	14.7832	31.6548	0.275729	29.9163	24.384	27.4524	24.6422	26.5987	16.7898	14.8926	9.94583	12.5874	9.83642	11.8156	1.8972	6.84399	4.2024	6.9534	4.97425	0.268465	0.00870468	0.0543189	0.00806897	0.0318128	-4.97425
wTei1	wTei	cifB_T4_qPCR_F/R	14.865	0.152838	15.0237	14.4381	14.865	14.8058	14.7832	26.7372	0.0421949	29.2606	23.445	26.7372	24.133	25.894	11.8722	14.2369	9.0069	11.8722	9.32721	11.1108	-2.36468	2.86535	0	2.54503	0.761425	5.15039	0.137229	1	0.171344	0.589913	-0.761425
wTei2	wTei	cifB_T4_qPCR_F/R	15.4087	0.237768	15.0578	14.8448	15.1434	14.314	14.84	26.9133	0.0841821	29.2606	23.445	26.7372	24.133	25.894	11.5046	14.2028	8.60022	11.5939	9.81897	11.054	-2.69828	2.90434	-0.0893325	1.68559	0.450579	6.49026	0.133569	1.06388	0.310876	0.731749	-0.450579
wTei3	wTei	cifB_T1_set1_qPCR_F/R	15.5143	0.252049	15.0578	14.8448	15.1434	14.314	14.84	30.9356	0.201881	29.2606	23.445	26.7372	24.133	25.894	15.4212	14.2028	8.60022	11.5939	9.81897	11.054	1.21838	6.821	3.82733	5.60225	4.36724	0.429764	0.00884454	0.0704465	0.0205852	0.0484541	-4.36724
wTei3	wTei	cifB_T4_qPCR_F/R	15.5143	0.252049	15.0578	14.8448	15.1434	14.314	14.84	26.5415	0.0932948	29.2606	23.445	26.7372	24.133	25.894	11.0272	14.2028	8.60022	11.5939	9.81897	11.054	-3.17568	2.42694	-0.56673	1.20819	-0.0268187	9.03594	0.185959	1.48116	0.432811	1.01876	0.0268187
wTei4	wTei	cifB_T1_set1_qPCR_F/R	15.7533	0.0435926	15.0745	15.6379	15.7571	14.957	15.3566	31.532	0.0758956	29.2606	23.445	26.7372	24.133	25.894	15.7787	14.1862	7.80715	10.9801	9.17597	10.5374	1.59255	7.97157	4.79859	6.60275	5.24136	0.331584	0.003984	0.035932	0.010289	0.0264358	-5.24136
wTei4	wTei	cifB_T4_qPCR_F/R	15.7533	0.0435926	15.0745	15.6379	15.7571	14.957	15.3566	28.0317	0.169634	29.5547	23.8074	27.0937	24.1593	26.1538	12.2784	14.4802	8.16948	11.3365	9.20228	10.7971	-2.2018	4.10896	0.941904	3.07616	1.48131	4.60053	0.0579534	0.520546	0.118572	0.358164	-1.48131
wTei5	wTei	cifB_T4_qPCR_F/R	15.9204	0.238055	15.0237	14.4381	14.865	14.8058	14.7832	27.7661	0.141695	29.5547	23.8074	27.0937	24.1593	26.1538	11.8458	14.531	9.36923	12.2287	9.35352	11.3706	-2.68523	2.47654	-0.382883	2.49224	0.475168	6.43185	0.179674	1.30394	0.177729	0.719383	-0.475168
wTei6	wTei	cifB_T1_set1_qPCR_F/R	15.1821	0.108895	15.0237	14.4381	14.865	14.8058	14.7832	29.4264	0.268882	29.9163	24.384	27.4524	24.6422	26.5987	14.2443	14.8926	9.94583	12.5874	9.83642	11.8156	-0.648277	4.29852	1.65693	4.40793	2.42878	1.56729	0.0508178	0.317113	0.0471066	0.185723	-2.42878
wTei6	wTei	cifB_T4_qPCR_F/R	15.1821	0.108895	15.0237	14.4381	14.865	14.8058	14.7832	27.6049	0.224289	29.9163	24.384	27.4524	24.6422	26.5987	12.4229	14.8926	9.94583	12.5874	9.83642	11.8156	-2.46974	2.47706	-0.164533	2.58646	0.607313	5.53944	0.17961	1.1208	0.166493	0.656418	-0.607313
wTri1	wTri	cifB_T1_set1_qPCR_F/R	14.8058	0.300955	15.0237	14.4381	14.865	14.8058	14.7832	26.6837	0.151852	28.9641	23.1255	26.7019	23.8599	25.6629	11.8779	13.9404	8.68739	11.8369	9.0541	10.8797	-2.06254	3.19049	0.0409942	2.82377	0.998179	4.17722	0.109539	0.971985	0.14124	0.500632	-0.998179
wTri1	wTri	cifB_T5_qPCR_F/R	14.8058	0.300955	15.0237	14.4381	14.865	14.8058	14.7832	24.133	0.032973	29.2606	23.445	26.7372	24.133	25.894	9.32721	14.2369	9.0069	11.8722	9.32721	11.1108	-4.90972	0.320312	-2.54503	0	-1.78361	30.0588	0.800896	5.83622	1	3.44287	1.78361
wTri2	wTri	cifB_T1_set1_qPCR_F/R	15.6274	0.127701	15.0578	14.8448	15.1434	14.314	14.84	26.0089	0.159049	28.9641	23.1255	26.7019	23.8599	25.6629	10.3815	13.9063	8.28071	11.5585	9.54586	10.8229	-3.52485	2.10077	-1.17705	0.835623	-0.441374	11.5102	0.233133	2.26113	0.560341	1.3579	0.441374
wTri2	wTri	cifB_T5_qPCR_F/R	15.6274	0.127701	15.0578	14.8448	15.1434	14.314	14.84	24.1691	0.0808899	29.2606	23.445	26.7372	24.133	25.894	8.54168	14.2028	8.60022	11.5939	9.81897	11.054	-5.66115	-0.0585377	-3.05221	-1.27729	-2.5123	50.6031	1.04141	8.2948	2.42383	5.70527	2.5123
wTri3	wTri	cifB_T1_set1_qPCR_F/R	15.8274	0.100337	15.0578	14.8448	15.1434	14.314	14.84	26.8956	0.119502	29.2606	23.445	26.7372	24.133	25.894	11.0683	14.2028	8.60022	11.5939	9.81897	11.054	-3.13457	2.46805	-0.525625	1.2493	0.014287	8.78212	0.180736	1.43956	0.420653	0.990146	-0.014287
wTri3	wTri	cifB_T5_qPCR_F/R	15.8274	0.100337	15.0578	14.8448	15.1434	14.314	14.84	24.5902	0.221151	29.2606	23.445	26.7372	24.133	25.894	8.76287	14.2028	8.60022	11.5939	9.81897	11.054	-5.43996	0.162658	-2.83101	-1.05609	-2.2911	43.41	0.893377	7.11573	2.07929	4.89429	2.2911
wTri4	wTri	cifB_T1_set1_qPCR_F/R	15.4612	0.0723415	15.0237	14.4381	14.865	14.8058	14.7832	26.7908	0.180435	29.5547	23.8074	27.0937	24.1593	26.1538	11.3296	14.531	9.36923	12.2287	9.35352	11.3706	-3.20142	1.96036	-0.899068	1.97606	-0.0410175	9.19864	0.256965	1.86486	0.254183	1.02884	0.0410175
wTri4	wTri	cifB_T5_qPCR_F/R	15.4612	0.0723415	15.0237	14.4381	14.865	14.8058	14.7832	24.717	0.237245	29.5547	23.8074	27.0937	24.1593	26.1538	9.2558	14.531	9.36923	12.2287	9.35352	11.3706	-5.2752	-0.113423	-2.97285	-0.0977223	-2.1148	38.7252	1.08179	7.85086	1.07008	4.3313	2.1148
wTri5	wTri	cifB_T1_set1_qPCR_F/R	15.0628	0.0945926	15.0237	14.4381	14.865	14.8058	14.7832	26.9038	0.0657005	29.5547	23.8074	27.0937	24.1593	26.1538	11.841	14.531	9.36923	12.2287	9.35352	11.3706	-2.69002	2.47176	-0.387668	2.48746	0.470382	6.45322	0.180271	1.30828	0.17832	0.721773	-0.470382
wTri5	wTri	cifB_T5_qPCR_F/R	15.0628	0.0945926	15.0237	14.4381	14.865	14.8058	14.7832	24.6998	0.0729176	29.5547	23.8074	27.0937	24.1593	26.1538	9.63702	14.531	9.36923	12.2287	9.35352	11.3706	-4.89398	0.267796	-2.59163	0.283497	-1.73358	29.7328	0.830587	6.02779	0.821597	3.32552	1.73358
wTsa1	wTsa	cifB_T1_set2_qPCR_F/R	16.3547	0.348864	15.0578	14.8448	15.1434	14.314	14.84	30.7148	0.143781	28.9641	23.1255	26.7019	23.8599	25.6629	14.3601	13.9063	8.28071	11.5585	9.54586	10.8229	0.453771	6.07939	2.80157	4.81424	3.53724	0.730132	0.0147884	0.143431	0.0355443	0.0861358	-3.53724
wTsa2	wTsa	cifB_T1_set2_qPCR_F/R	15.5191	0.0449696	15.0578	14.8448	15.1434	14.314	14.84	32.4205	0.288926	28.9641	23.1255	26.7019	23.8599	25.6629	16.9014	13.9063	8.28071	11.5585	9.54586	10.8229	2.99507	8.62069	5.34287	7.35553	6.07854	0.125428	0.00254048	0.0246398	0.00610609	0.0147971	-6.07854
wTsa3	wTsa	cifB_T1_set2_qPCR_F/R	15.5767	0.18469	15.0578	14.8448	15.1434	14.314	14.84	33.1363	0.197056	29.9163	24.384	27.4524	24.6422	26.5987	17.5596	14.8585	9.53915	12.3091	10.3282	11.7587	2.70103	8.02041	5.2505	7.23138	5.80083	0.153784	0.00385138	0.026269	0.00665484	0.0179381	-5.80083
wTsa4	wTsa	cifB_T1_set2_qPCR_F/R	15.9697	0.326964	15.0237	14.4381	14.865	14.8058	14.7832	33.8021	0.192545	29.9163	24.384	27.4524	24.6422	26.5987	17.8324	14.8926	9.94583	12.5874	9.83642	11.8156	2.93976	7.88655	5.24496	7.99596	6.01681	0.13033	0.00422582	0.0263699	0.0039172	0.015444	-6.01681

## Sheet: Fig S1C
Data associated with Figure S1C. cifB pairwise similarity.
	CifBwMel[T1]	CifBwHa[T1-1-C]	CifBwRi[T1-1-C]	CifBwRi[T1-2-C]	CifBwAno[T1]	CifBwAur[T1]	CifBwTri[T1]	CifBwTei[T1]	CifBwHa[T1-2]	CifBwTsa[T1-1]	CifBwTsa[T1-2]	CifBwTsa[T1-3]	CifBwTsa[T1-4]	CifBwBai[T1-1]	CifBwBai[T1-2]	CifBwRi[T2]	CifBwAno[T2]	CifBwTei[T4]	CifBwTri[T5]
CifBwMel[T1]		99.9	99.7	99.7	99.7	99.7	99.7	99.5	61.5	59.8	59.8	59.8	59.8	50.5	41.5	24.9	24.9	13.3	9.7
CifBwHa[T1-1-C]	99.9		99.9	99.9	99.9	99.9	99.9	99.6	55.4	49.4	49.4	49.4	49.4	43.6	29.7	20.2	20.2	9.5	7.4
CifBwRi[T1-1-C]	99.7	99.9		100	99.9	99.9	99.9	99.7	58.5	55	55	55	55	47.6	36.5	23	23	12.2	9
CifBwRi[T1-2-C]	99.7	99.9	100		99.9	99.9	99.9	99.7	58.5	55	55	55	55	47.6	36.5	23	23	12.2	9
CifBwAno[T1]	99.7	99.9	99.9	99.9		100	100	99.7	61.8	59.9	59.9	59.9	59.9	50.9	41.7	25.1	25.1	13.4	9.8
CifBwAur[T1]	99.7	99.9	99.9	99.9	100		100	99.7	61.8	59.9	59.9	59.9	59.9	50.9	41.7	25.1	25.1	13.4	9.8
CifBwTri[T1]	99.7	99.9	99.9	99.9	100	100		99.7	61.8	59.9	59.9	59.9	59.9	50.9	41.7	25.1	25.1	13.4	9.8
CifBwTei[T1]	99.5	99.6	99.7	99.7	99.7	99.7	99.7		59	57.5	57.5	57.5	57.5	48.4	38.6	21.4	21.4	11.7	9.1
CifBwHa[T1-2]	61.5	55.4	58.5	58.5	61.8	61.8	61.8	59		80.7	80.7	80.7	80.7	59	41.7	24.6	24.6	14.4	9.3
CifBwTsa[T1-1]	59.8	49.4	55	55	59.9	59.9	59.9	57.5	80.7		100	100	100	58.7	41.6	23.7	23.7	14.6	8.8
CifBwTsa[T1-2]	59.8	49.4	55	55	59.9	59.9	59.9	57.5	80.7	100		100	100	58.7	41.6	23.7	23.7	14.6	8.8
CifBwTsa[T1-3]	59.8	49.4	55	55	59.9	59.9	59.9	57.5	80.7	100	100		100	58.7	41.6	23.7	23.7	14.6	8.8
CifBwTsa[T1-4]	59.8	49.4	55	55	59.9	59.9	59.9	57.5	80.7	100	100	100		58.7	41.6	23.7	23.7	14.6	8.8
CifBwBai[T1-1]	50.5	43.6	47.6	47.6	50.9	50.9	50.9	48.4	59	58.7	58.7	58.7	58.7		35.3	24.7	24.7	14	8.2
CifBwBai[T1-2]	41.5	29.7	36.5	36.5	41.7	41.7	41.7	38.6	41.7	41.6	41.6	41.6	41.6	35.3		26	26	13	8.6
CifBwRi[T2]	24.9	20.2	23	23	25.1	25.1	25.1	21.4	24.6	23.7	23.7	23.7	23.7	24.7	26		100	24.2	18.2
CifBwAno[T2]	24.9	20.2	23	23	25.1	25.1	25.1	21.4	24.6	23.7	23.7	23.7	23.7	24.7	26	100		24.2	18.2
CifBwTei[T4]	13.3	9.5	12.2	12.2	13.4	13.4	13.4	11.7	14.4	14.6	14.6	14.6	14.6	14	13	24.2	24.2		9.8
CifBwTri[T5]	9.7	7.4	9	9	9.8	9.8	9.8	9.1	9.3	8.8	8.8	8.8	8.8	8.2	8.6	18.2	18.2	9.8

## Sheet: Fig S3
Data associated with Figure S3. Development time.	Species	Strain	Replicate	days.to.start.lay	days.to.end.lay	days.to.start.hatch	days.to.end.hatch	days.to.start.pupate	days.to.end.pupate	days.to.start.emerge	days.to.end.emerge	start_hatch-start_lay	last_hatch-last_lay	avg_egg_hatch_time	start_pupa-start_hatch	last_pupa-last_hatch	avg_larva_pupation_time	start_emerge-start_pupa	last_emerge-last_pupa	avg_pupa_emerge_time	start_emerge-start_lay	last_emerge-last_lay	avg_lay_emerge_time
	D. melanogaster	wMel	1	0	0.13	0.25	1.88	5.88	7.88	9.88	12.88	0.25	1.75	1	5.63	6	5.815	4	5	4.5	9.88	12.75	11.315
	D. melanogaster	wMel	2	0	0.13	0.13	2.38	4.88	9.88	9.88	12.88	0.13	2.25	1.19	4.75	7.5	6.125	5	3	4	9.88	12.75	11.315
	D. melanogaster	wMel	3	0	0.25	0.38	4.13	5.88	9.88	10.88	12.88	0.38	3.88	2.13	5.5	5.75	5.625	5	3	4	10.88	12.63	11.755
	D. melanogaster	wMel	4	0	0.13	1.13	1.25	5.88	7.88	10.88	12.88	1.13	1.12	1.125	4.75	6.63	5.69	5	5	5	10.88	12.75	11.815
	D. melanogaster	wMel	5	0	0.13	0.88	1.25	5.88	9.88	10.88	12.88	0.88	1.12	1	5	8.63	6.815	5	3	4	10.88	12.75	11.815
	D. teissieri	wTei	1	0.25	1.25	0.88	2.88	4.88	8.88	8.88	10.88	0.63	1.63	1.13	4	6	5	4	2	3	8.63	9.63	9.13
	D. teissieri	wTei	2	0.25	1.25	0.25	2.13	4.88	6.88	8.88	10.88	0	0.88	0.44	4.63	4.75	4.69	4	4	4	8.63	9.63	9.13
	D. teissieri	wTei	3	0.25	1.25	0.88	3	4.88	6.88	8.88	10.88	0.63	1.75	1.19	4	3.88	3.94	4	4	4	8.63	9.63	9.13
	D. teissieri	wTei	4	0.38	1.38	0.88	3.38	5.88	6.88	9.88	11.88	0.5	2	1.25	5	3.5	4.25	4	5	4.5	9.5	10.5	10
	D. teissieri	wTei	5	0.25	1.38	0.25	3.88	4.88	6.88	8.88	10.88	0	2.5	1.25	4.63	3	3.815	4	4	4	8.63	9.5	9.065
	D. simulans	wRi	1	0	0.13	0.25	1.13	5.88	7.88	10.88	11.88	0.25	1	0.625	5.63	6.75	6.19	5	4	4.5	10.88	11.75	11.315
	D. simulans	wRi	2	0	0.25	0.88	2	5.88	7.88	10.88	11.88	0.88	1.75	1.315	5	5.88	5.44	5	4	4.5	10.88	11.63	11.255
	D. simulans	wRi	3	0	0.25	1	2.13	5.88	7.88	10.88	12.88	1	1.88	1.44	4.88	5.75	5.315	5	5	5	10.88	12.63	11.755
	D. simulans	wRi	4	0	0.13	1	3.13	5.88	7.88	10.88	10.88	1	3	2	4.88	4.75	4.815	5	3	4	10.88	10.75	10.815
	D. simulans	wRi	5	0	0.13	0.88	2	5.88	7.88	10.88	11.88	0.88	1.87	1.375	5	5.88	5.44	5	4	4.5	10.88	11.75	11.315
	D. triauraria	wTri	1	0.88	1.13	1.38	2.25	7.88	12.88	14.88	17.88	0.5	1.12	0.81	6.5	10.63	8.565	7	5	6	14	16.75	15.375
	D. triauraria	wTri	2	0.25	0.88	1.25	2	6.88	12.88	13.88	15.88	1	1.12	1.06	5.63	10.88	8.255	7	3	5	13.63	15	14.315
	D. triauraria	wTri	3	0.25	1.38	1.38	3.25	7.88	12.88	13.88	17.88	1.13	1.87	1.5	6.5	9.63	8.065	6	5	5.5	13.63	16.5	15.065
	D. auraria	wAur	1	0.25	1.25	1.38	3.13	7.88	11.88	13.88	18.88	1.13	1.88	1.505	6.5	8.75	7.625	6	7	6.5	13.63	17.63	15.63
	D. auraria	wAur	2	1	1.88	1.88	5.25	8.88	12.88	14.88	18.88	0.88	3.37	2.125	7	7.63	7.315	6	6	6	13.88	17	15.44
	D. auraria	wAur	3	0.38	1.38	1.88	4.88	7.88	11.88	14.88	17.88	1.5	3.5	2.5	6	7	6.5	7	6	6.5	14.5	16.5	15.5
	D. auraria	wAur	4	0.25	1.25	1.88	4.88	7.88	11.88	13.88	18.88	1.63	3.63	2.63	6	7	6.5	6	7	6.5	13.63	17.63	15.63
	D. auraria	wAur	5	1.38	3.88	2	5.25	8.88	9.88	14.88	15.88	0.62	1.37	0.995	6.88	4.63	5.755	6	6	6	13.5	12	12.75
	D. anomalata	wAno	1	0	1	1.13	2.13	5.88	10.88	10.88	12.88	1.13	1.13	1.13	4.75	8.75	6.75	5	2	3.5	10.88	11.88	11.38
	D. anomalata	wAno	2	0	1	1.13	3.13	6.88	10.88	10.88	13.88	1.13	2.13	1.63	5.75	7.75	6.75	4	3	3.5	10.88	12.88	11.88
	D. anomalata	wAno	4	0	1	1	4.88	5.88	7.88	11.88	12.88	1	3.88	2.44	4.88	3	3.94	6	5	5.5	11.88	11.88	11.88
	D. anomalata	wAno	5	0	1	1.13	4.88	5.88	6.88	10.88	12.88	1.13	3.88	2.505	4.75	2	3.375	5	6	5.5	10.88	11.88	11.38
	D. simulans	wHa	1	0	0.25	0.38	1.25	6.88	10.88	11.88	14.88	0.38	1	0.69	6.5	9.63	8.065	5	4	4.5	11.88	14.63	13.255
	D. simulans	wHa	2	0	0.13	0.38	1.13	6.88	11.88	11.88	13.88	0.38	1	0.69	6.5	10.75	8.625	5	2	3.5	11.88	13.75	12.815
	D. simulans	wHa	3	0	0.13	0.25	1.25	6.88	9.88	10.88	14.88	0.25	1.12	0.685	6.63	8.63	7.63	4	5	4.5	10.88	14.75	12.815
	D. simulans	wHa	4	0	0.25	1	2.13	5.88	11.88	10.88	14.88	1	1.88	1.44	4.88	9.75	7.315	5	3	4	10.88	14.63	12.755
	D. simulans	wHa	5	0	0.25	1	3.13	5.88	10.88	10.88	15.88	1	2.88	1.94	4.88	7.75	6.315	5	5	5	10.88	15.63	13.255
	D. bocki	wBoc	1	1	1.38	1.88	4	7.88	11.88	13.88	18.88	0.88	2.62	1.75	6	7.88	6.94	6	7	6.5	12.88	17.5	15.19
	D. bocki	wBoc	2	0.25	1	1.13	2.88	6.88	11.88	14.88	15.88	0.88	1.88	1.38	5.75	9	7.375	8	4	6	14.63	14.88	14.755
	D. bocki	wBoc	3	0.38	1.25	1	2.38	7.88	9.88	13.88	18.88	0.62	1.13	0.875	6.88	7.5	7.19	6	9	7.5	13.5	17.63	15.565
	D. bocki	wBoc	4	0	1.38	1.25	5.88	7.88	10.88	13.88	18.88	1.25	4.5	2.875	6.63	5	5.815	6	8	7	13.88	17.5	15.69
	D. bocki	wBoc	5	0.38	1.38	1	4.25	7.88	11.88	13.88	15.88	0.62	2.87	1.745	6.88	7.63	7.255	6	4	5	13.5	14.5	14
	D. baimaii	wBai	1	0.25	2.25	1.25	3.13	7.88	11.88	14.88	17.88	1	0.88	0.94	6.63	8.75	7.69	7	6	6.5	14.63	15.63	15.13
	D. baimaii	wBai	2	0	2.25	1.25	3.38	7.88	11.88	13.88	18.88	1.25	1.13	1.19	6.63	8.5	7.565	6	7	6.5	13.88	16.63	15.255
	D. baimaii	wBai	3	0	1.88	1.25	5	8.88	9.88	14.88	16.88	1.25	3.12	2.185	7.63	4.88	6.255	6	7	6.5	14.88	15	14.94
	D. baimaii	wBai	4	0.38	2.13	1.88	4	8.88	12.88	14.88	17.88	1.5	1.87	1.685	7	8.88	7.94	6	5	5.5	14.5	15.75	15.125
	D. baimaii	wBai	5	1.88	2.38	2	3.38	8.88	11.88	15.88	18.88	0.12	1	0.56	6.88	8.5	7.69	7	7	7	14	16.5	15.25
	D. tsacasi	wTsa	1	0.38	1	1.38	3	7.88	10.88	13.88	17.88	1	2	1.5	6.5	7.88	7.19	6	7	6.5	13.5	16.88	15.19
	D. tsacasi	wTsa	2	1.38	2.38	2.25	4.38	9.88	11.88	14.88	17.88	0.87	2	1.435	7.63	7.5	7.565	5	6	5.5	13.5	15.5	14.5

## Sheet: Table S4
Data associated with Table S4. Density and transcription PGLS
strain	host_species	wolb_density_log2_FC	cifAT1_log2_FC	cifBT1_log2_FC	sH_stat_BCA_mean
wAno	anomalata	-1.53093	0.71956	0.00454303	1
wAur	auraria	0.125864	-0.803973	-1.08065	0.737686
wBai	DBaimaii_L2	-6.6178	-5.24917	-4.9121	0.956591
wBoc	DBocki	-1.00585	-2.27606	-3.03909	0.164451
wHa	simulans	-0.322046	-2.76865	-0.291898	0.878996
wMel	melanogaster	0.20589	-0.913147	-2.60777	0.143921
wRi	simulans	1.66094	2.28758	1.10996	0.925812
wTei	teissieri	-0.62748	-1.83032	-4.25291	0.043238
wTri	triauraria	0.786263	-0.765759	-0.200091	0.934015
wTsa	DTsacasi_L1_cooper	-3.94037	-1.96176	-5.35835	0.089651

## Sheet: Table S5
Data associated with Table S5. Development time PGLS.
strain	host_species	mean_larva_time	mean_pupa_time	mean_lay_emerge_time	sH_stat_BCA_mean
wAno	anomalata	5.20375	4.5	11.63	1
wAur	auraria	6.739	6.3	14.99	0.737686
wBai	DBaimaii_L2	7.428	6.4	15.14	0.956591
wBoc	DBocki	6.915	6.4	15.04	0.164451
wHa	simulans	7.59	4.3	12.979	0.878996
wMel	melanogaster	6.014	4.3	11.603	0.143921
wRi	simulans	5.44	4.5	11.291	0.925812
wTei	teissieri	4.339	3.9	9.291	0.043238
wTri	triauraria	8.295	5.5	14.9183	0.934015
wTsa	DTsacasi_L1_cooper	7.3775	6	14.845	0.089651
