# Supplementary material for: cifB-transcript levels largely explain cytoplasmic incompatibility variation across divergent Wolbachia
Source: PNAS Nexus. 2022 Jun 28;1(3):pgac099. doi: 10.1093/pnasnexus/pgac099 (PMC9364212; doi:10.1093/pnasnexus/pgac099)
Supplement: pgac099_Supplemental_Files [file pgac099_supplemental_files.zip › PNASNEXUS-PNASNEXUS-2022-00506-T-s03.xlsx]

## Sheet: Table S1 P-values
Table S1. P-values from this study’s statistical analyses.
Figure	Comparison	P value	Test
Fig 3	wMel	3.51e-09	Mann-Whitney U
	wTei	0.109279	Mann-Whitney U
	wRi	1.42e-14	Mann-Whitney U
	wAno	1.44e-08	Mann-Whitney U
	wAur	0.00022365	Mann-Whitney U
	wTri	9.95e-12	Mann-Whitney U
	wHa	1.38e-12	Mann-Whitney U
	wBoc	0.00241113	Mann-Whitney U
	wBai	7.35e-06	Mann-Whitney U
	wTsa	0.54977	Mann-Whitney U
Fig S1C	wAno IxI - IxU	0.922377	Dunn's test
	wAno IxI - UxI	2.21e-05	Dunn's test
	wAno IxU - UxI	8.99e-05	Dunn's test
	wAno IxI - UxU	1	Dunn's test
	wAno IxU - UxU	1	Dunn's test
	wAno UxI - UxU	1e-05	Dunn's test
	wBai IxI - IxU	0.886966	Dunn's test
	wBai IxI - UxI	0.000615974	Dunn's test
	wBai IxU - UxI	0.0148089	Dunn's test
	wBai IxI - UxU	1	Dunn's test
	wBai IxU - UxU	1	Dunn's test
	wBai UxI - UxU	0.0117648	Dunn's test
	wBoc IxI - IxU	0.938967	Dunn's test
	wBoc IxI - UxI	0.014818	Dunn's test
	wBoc IxU - UxI	0.177492	Dunn's test
	wBoc IxI - UxU	1	Dunn's test
	wBoc IxU - UxU	1	Dunn's test
	wBoc UxI - UxU	0.287566	Dunn's test
	wCur IxI - IxU	0.2837	Dunn's test
	wCur IxI - UxI	0.0426505	Dunn's test
	wCur IxU - UxI	0.546157	Dunn's test
	wCur IxI - UxU	0.333766	Dunn's test
	wCur IxU - UxU	0.0699761	Dunn's test
	wCur UxI - UxU	0.000364967	Dunn's test
	wHa IxI - IxU	1	Dunn's test
	wHa IxI - UxI	1.27e-08	Dunn's test
	wHa IxU - UxI	1.11e-07	Dunn's test
	wHa IxI - UxU	0.903568	Dunn's test
	wHa IxU - UxU	1	Dunn's test
	wHa UxI - UxU	1.83e-08	Dunn's test
	wMel IxI - IxU	1	Dunn's test
	wMel IxI - UxI	2.59e-06	Dunn's test
	wMel IxU - UxI	5.88e-05	Dunn's test
	wMel IxI - UxU	0.903976	Dunn's test
	wMel IxU - UxU	1	Dunn's test
	wMel UxI - UxU	2.52e-06	Dunn's test
	wRi IxI - IxU	0.884861	Dunn's test
	wRi IxI - UxI	9.15e-08	Dunn's test
	wRi IxU - UxI	3.83e-10	Dunn's test
	wRi IxI - UxU	0.68148	Dunn's test
	wRi IxU - UxU	0.641832	Dunn's test
	wRi UxI - UxU	4.47e-11	Dunn's test
	wTei IxI - IxU	0.843514	Dunn's test
	wTei IxI - UxI	0.509737	Dunn's test
	wTei IxU - UxI	0.670977	Dunn's test
	wTei IxI - UxU	0.617257	Dunn's test
	wTei IxU - UxU	0.311754	Dunn's test
	wTei UxI - UxU	0.15472	Dunn's test
	wTri IxI - IxU	1	Dunn's test
	wTri IxI - UxI	1.99e-07	Dunn's test
	wTri IxU - UxI	1.62e-07	Dunn's test
	wTri IxI - UxU	0.993091	Dunn's test
	wTri IxU - UxU	1	Dunn's test
	wTri UxI - UxU	7e-06	Dunn's test
Fig. 4A	wRi vs wAno	9.62993e-09	FDR adjusted T-test
	wRi vs wAur	0.00319942	FDR adjusted T-test
	wRi vs wBai	2.24316e-21	FDR adjusted T-test
	wRi vs wBoc	1.18699e-06	FDR adjusted T-test
	wRi vs wTsa	2.58234e-15	FDR adjusted T-test
	wRi vs wHa	5.8863e-05	FDR adjusted T-test
	wRi vs wMel	0.00213947	FDR adjusted T-test
	wRi vs wTei	6.89356e-06	FDR adjusted T-test
	wRi vs wTri	0.0503221	FDR adjusted T-test
	wMel vs wAno	0.000714186	FDR adjusted T-test
	wMel vs wAur	0.870013	FDR adjusted T-test
	wMel vs wBai	3.98715e-18	FDR adjusted T-test
	wMel vs wBoc	0.019594	FDR adjusted T-test
	wMel vs wTsa	4.25959e-11	FDR adjusted T-test
	wMel vs wHa	0.260015	FDR adjusted T-test
	wMel vs wRi	0.00374407	FDR adjusted T-test
	wMel vs wTei	0.0925634	FDR adjusted T-test
	wMel vs wTri	0.242704	FDR adjusted T-test
Fig 5A	wMel[T1] vs wAno[T1]	0.0308364	FDR adjusted T-test
	wMel[T1] vs wAno[T2]	0.754631	FDR adjusted T-test
	wMel[T1] vs wAur[T1]	0.881107	FDR adjusted T-test
	wMel[T1] vs wBai[T1-1]	6.85669e-07	FDR adjusted T-test
	wMel[T1] vs wBai[T1-2]	2.3891e-07	FDR adjusted T-test
	wMel[T1] vs wBoc[T1]	0.0745755	FDR adjusted T-test
	wMel[T1] vs wHa[T1-1]	0.0170981	FDR adjusted T-test
	wMel[T1] vs wHa[T1-2]	0.248987	FDR adjusted T-test
	wMel[T1] vs wRi[T1]	2.06946e-05	FDR adjusted T-test
	wMel[T1] vs wRi[T2]	0.0191958	FDR adjusted T-test
	wMel[T1] vs wTei[T1]	0.244472	FDR adjusted T-test
	wMel[T1] vs wTei[T4]	0.754631	FDR adjusted T-test
	wMel[T1] vs wTri[T1]	0.881107	FDR adjusted T-test
	wMel[T1] vs wTri[T5]	2.06946e-05	FDR adjusted T-test
	wMel[T1] vs wTsa[T1]	0.214669	FDR adjusted T-test
Fig 5B	wMel[T1]vs wAno[T1]	1.14904e-05	FDR adjusted T-test
	wMel[T1] vs wAno[T2]	1.67668e-07	FDR adjusted T-test
	wMel[T1] vs wAur[T1]	0.0110332	FDR adjusted T-test
	wMel[T1] vs wBai[T1-1]	0.00334632	FDR adjusted T-test
	wMel[T1] vs wBai[T1-2]	0.00640178	FDR adjusted T-test
	wMel[T1] vs wBoc[T1]	0.428976	FDR adjusted T-test
	wMel[T1] vs wHa[T1-1]	5.85315e-05	FDR adjusted T-test
	wMel[T1] vs wHa[T1-2]	4.91797e-05	FDR adjusted T-test
	wMel[T1] vs wRi[T1]	4.2093e-09	FDR adjusted T-test
	wMel[T1] vs wRi[T2]	5.66177e-14	FDR adjusted T-test
	wMel[T1] vs wTei[T1]	0.00681504	FDR adjusted T-test
	wMel[T1] vs wTei[T4]	0.000429673	FDR adjusted T-test
	wMel[T1] vs wTri[T1]	5.98072e-05	FDR adjusted T-test
	wMel[T1] vs wTri[T5]	1.63941e-11	FDR adjusted T-test
	wMel[T1] vs wTsa[T1]	2.84631e-05	FDR adjusted T-test

## Sheet: Table S2 - HHPred
Table S2. HHPred results for CifA and CifB proteins. Only hits with greater than 80% probability were recorded, and only the top hit was recorded for annotations that overlap a portion of the protein.
Query name	Hit	Prob	E-value	SS	Cols	Target length	P-value	Query residues	domain length
cifAwAno[T1]	nothing above 56.44 probability
cifAwAno[T2]	nothing above 26.11 probability
cifAwAur[T1]	nothing above 51.25 probability
cifAwBai[1-T1]	nothing above 47.3 probability
cifAwBai[2-T1]	nothing above 45.44 probability
cifAwBic[T1-5']	nothing above 56.65 probability
cifAwBoc[T1]	nothing above 76.94 probability
cifAwBoc[T1-5']	nothing above 49.49 probability
cifAwTsa[1-T1]	nothing above 30.99 probability
cifAwTsa[2-T1]	nothing above 30.99 probability
cifAwTsa[3-T1]	nothing above 30.52 probability
cifAwTsa[4-T1]	nothing above 30.52 probability
cifAwTsa[T3]	nothing above 41.58 probability
cifAwTsa[T3-5']	nothing above 22.04 probability
cifAwHa[1-T1]	nothing above 56.22 probability
cifAwHa[1-T1-5']	nothing above 44.44 probability
cifAwHa[2-T1]	nothing above 12.35 probability
cifAwMel[T1]	nothing above 40.02 probability
cifAwPal[T1]	nothing above 39.48 probability
cifAwPan[T1]	nothing above 57.69 probability
cifAwPan[T2]	nothing above 26.11 probability
cifAwRi[1-T1]	nothing above 56.44 probability
cifAwRi[2-T1]	nothing above 56.44 probability
cifAwRi[T2]	nothing above 26.11 probability
cifAwTei[T1]	nothing above 42.72 probability
cifAwTei[T4]	nothing above 39.68 probability
cifAwTri[T1]	nothing above 51.25 probability
cifAwTri[T5]	nothing above 57.31 probability
cifBwAno[T1]	PF08011.12 ; PDDEXK_9 ; PD-(D/E)XK nuclease superfamily	98.4	1.1e-06	8.1	84	96	2.2e-11	286-385	99
cifBwAno[T1]	d1euva1 d.3.1.7 (A:403-621) Ulp1 protease C-terminal domain {Baker's yeast (Saccharomyces cerevisiae) [TaxId: 4932]}	97.65	8.2e-05	5.9	83	219	1.6e-09	950-1034	84
cifBwAno[T1]	PF08011.12 ; PDDEXK_9 ; PD-(D/E)XK nuclease superfamily	96.69	0.0059	7.1	87	96	1.2e-07	615-737	122
cifBwAno[T2]	PF08011.12 ; PDDEXK_9 ; PD-(D/E)XK nuclease superfamily	98.61	1.3e-07	7.6	89	96	2.5e-12	232-337	105
cifBwAno[T2]	PF08011.12 ; PDDEXK_9 ; PD-(D/E)XK nuclease superfamily	97.93	3.3e-05	7.4	88	96	6.5e-10	616-718	102
cifBwAur[T1]	PF08011.12 ; PDDEXK_9 ; PD-(D/E)XK nuclease superfamily	98.4	1.1e-06	8.1	84	96	2.2e-11	286-385	99
cifBwAur[T1]	d1euva1 d.3.1.7 (A:403-621) Ulp1 protease C-terminal domain {Baker's yeast (Saccharomyces cerevisiae) [TaxId: 4932]}	97.65	8.2e-05	5.9	83	219	1.6e-09	950-1034	84
cifBwAur[T1]	PF08011.12 ; PDDEXK_9 ; PD-(D/E)XK nuclease superfamily	96.69	0.0059	7.1	87	96	1.2e-07	615-737	122
cifBwBai[1-T1]	PF08011.12 ; PDDEXK_9 ; PD-(D/E)XK nuclease superfamily	98.3	1.7e-06	7	84	96	3.2e-11	273-372	99
cifBwBai[1-T1]	d1euva1 d.3.1.7 (A:403-621) Ulp1 protease C-terminal domain {Baker's yeast (Saccharomyces cerevisiae) [TaxId: 4932]}	98.02	4.6e-05	11.2	109	219	9e-10	922-1054	132
cifBwBai[1-T1]	PF08011.12 ; PDDEXK_9 ; PD-(D/E)XK nuclease superfamily	96.96	0.0028	7.2	88	96	5.4e-08	603-727	124
cifBwBai[2-T1]	PF08011.12 ; PDDEXK_9 ; PD-(D/E)XK nuclease superfamily	98.06	1.3e-05	7.5	85	96	2.5e-10	293-392	99
cifBwBai[2-T1]	d1euva1 d.3.1.7 (A:403-621) Ulp1 protease C-terminal domain {Baker's yeast (Saccharomyces cerevisiae) [TaxId: 4932]}	97.4	0.00028	6	88	219	5.4e-09	891-980	89
cifBwBai[2-T1]	PF08011.12 ; PDDEXK_9 ; PD-(D/E)XK nuclease superfamily	97.05	0.0016	6.5	88	96	3e-08	626-751	125
cifBwBai[2-T1]	d1ukfa1 d.3.1.10 (A:81-267) Avirulence protein Avrpph3 {Pseudomonas syringae pv. phaseolicola [TaxId: 319]}	84.27	5.1	8.8	75	187	9.9e-05	1214-1292	78
cifBwBoc[T1]	nothing above 33.17 probability								0
cifBwTsa[1-T1]	PF08011.12 ; PDDEXK_9 ; PD-(D/E)XK nuclease superfamily	98.71	7.8e-08	9.4	83	96	1.5e-12	292-390	98
cifBwTsa[1-T1]	d1euva1 d.3.1.7 (A:403-621) Ulp1 protease C-terminal domain {Baker's yeast (Saccharomyces cerevisiae) [TaxId: 4932]}	97.89	5.8e-05	9.3	101	219	1.1e-09	947-1052	105
cifBwTsa[1-T1]	PF08011.12 ; PDDEXK_9 ; PD-(D/E)XK nuclease superfamily	97.23	0.0008	6.5	88	96	1.6e-08	623-748	125
cifBwTsa[2-T1]	PF08011.12 ; PDDEXK_9 ; PD-(D/E)XK nuclease superfamily	98.71	7.8e-08	9.4	83	96	1.5e-12	292-390	98
cifBwTsa[2-T1]	d1euva1 d.3.1.7 (A:403-621) Ulp1 protease C-terminal domain {Baker's yeast (Saccharomyces cerevisiae) [TaxId: 4932]}	97.89	5.8e-05	9.3	101	219	1.1e-09	947-1052	105
cifBwTsa[2-T1]	PF08011.12 ; PDDEXK_9 ; PD-(D/E)XK nuclease superfamily	97.23	0.0008	6.5	88	96	1.6e-08	623-748	125
cifBwTsa[3-T1]	PF08011.12 ; PDDEXK_9 ; PD-(D/E)XK nuclease superfamily	98.71	7.8e-08	9.4	83	96	1.5e-12	292-390	98
cifBwTsa[3-T1]	d1euva1 d.3.1.7 (A:403-621) Ulp1 protease C-terminal domain {Baker's yeast (Saccharomyces cerevisiae) [TaxId: 4932]}	97.89	5.8e-05	9.3	101	219	1.1e-09	947-1052	105
cifBwTsa[3-T1]	PF08011.12 ; PDDEXK_9 ; PD-(D/E)XK nuclease superfamily	97.23	0.0008	6.5	88	96	1.6e-08	623-748	125
cifBwTsa[4-T1]	PF08011.12 ; PDDEXK_9 ; PD-(D/E)XK nuclease superfamily	98.71	7.8e-08	9.4	83	96	1.5e-12	292-390	98
cifBwTsa[4-T1]	d1euva1 d.3.1.7 (A:403-621) Ulp1 protease C-terminal domain {Baker's yeast (Saccharomyces cerevisiae) [TaxId: 4932]}	97.89	5.8e-05	9.3	101	219	1.1e-09	947-1052	105
cifBwTsa[4-T1]	PF08011.12 ; PDDEXK_9 ; PD-(D/E)XK nuclease superfamily	97.23	0.0008	6.5	88	96	1.6e-08	623-748	125
cifBwHa[1-T1-3']	PF03290.14 ; Peptidase_C57 ; Vaccinia virus I7 processing peptidase	99.89	4.8e-23	13.4	229	420	9.3e-28	283-559	276
cifBwHa[1-T1-3']	PF08011.12 ; PDDEXK_9 ; PD-(D/E)XK nuclease superfamily	96.79	0.0033	6.1	88	96	6.4e-08	132-254	122
cifBwHa[2-T1]	PF08011.12 ; PDDEXK_9 ; PD-(D/E)XK nuclease superfamily	98.11	6e-06	6.3	85	96	1.2e-10	281-381	100
cifBwHa[2-T1]	d1euva1 d.3.1.7 (A:403-621) Ulp1 protease C-terminal domain {Baker's yeast (Saccharomyces cerevisiae) [TaxId: 4932]}	97.87	5.3e-05	8.4	101	219	1e-09	936-1041	105
cifBwHa[2-T1]	PF08011.12 ; PDDEXK_9 ; PD-(D/E)XK nuclease superfamily	97.28	0.0009	7.2	88	96	1.7e-08	614-736	122
cifBwMel[T1]	PF08011.12 ; PDDEXK_9 ; PD-(D/E)XK nuclease superfamily	98.37	1.3e-06	7.8	85	96	2.5e-11	278-378	100
cifBwMel[T1]	d1euva1 d.3.1.7 (A:403-621) Ulp1 protease C-terminal domain {Baker's yeast (Saccharomyces cerevisiae) [TaxId: 4932]}	97.66	8e-05	5.9	83	219	1.6e-09	943-1027	84
cifBwMel[T1]	PF08011.12 ; PDDEXK_9 ; PD-(D/E)XK nuclease superfamily	96.72	0.0055	7.1	87	96	1.1e-07	608-730	122
cifBwRi[1-T1]	PF08011.12 ; PDDEXK_9 ; PD-(D/E)XK nuclease superfamily	98.49	5.4e-07	8.2	84	96	1e-11	58-157	99
cifBwRi[1-T1]	d1euva1 d.3.1.7 (A:403-621) Ulp1 protease C-terminal domain {Baker's yeast (Saccharomyces cerevisiae) [TaxId: 4932]}	97.93	1.2e-05	5.1	83	219	2.3e-10	722-806	84
cifBwRi[1-T1]	PF08011.12 ; PDDEXK_9 ; PD-(D/E)XK nuclease superfamily	96.92	0.0024	6.3	87	96	4.7e-08	387-509	122
cifBwRi[1-T1-5']	nothing above 30.24 probability								0
cifBwRi[2-T1]	PF08011.12 ; PDDEXK_9 ; PD-(D/E)XK nuclease superfamily	98.49	5.4e-07	8.2	84	96	1e-11	58-157	99
cifBwRi[2-T1]	d1euva1 d.3.1.7 (A:403-621) Ulp1 protease C-terminal domain {Baker's yeast (Saccharomyces cerevisiae) [TaxId: 4932]}	97.93	1.2e-05	5.1	83	219	2.3e-10	722-806	84
cifBwRi[2-T1]	PF08011.12 ; PDDEXK_9 ; PD-(D/E)XK nuclease superfamily	96.92	0.0024	6.3	87	96	4.7e-08	387-509	122
cifBwRi[2-T1-5']	nothing above 30.24 probability								0
cifBwRi[T2]	PF08011.12 ; PDDEXK_9 ; PD-(D/E)XK nuclease superfamily	98.61	1.3e-07	7.6	89	96	2.5e-12	232-337	105
cifBwRi[T2]	PF08011.12 ; PDDEXK_9 ; PD-(D/E)XK nuclease superfamily	97.93	3.3e-05	7.4	88	96	6.5e-10	616-718	102
cifBwTei[T1]	PF08011.12 ; PDDEXK_9 ; PD-(D/E)XK nuclease superfamily	98.46	6.9e-07	8.1	81	96	1.3e-11	167-263	96
cifBwTei[T1]	d1euva1 d.3.1.7 (A:403-621) Ulp1 protease C-terminal domain {Baker's yeast (Saccharomyces cerevisiae) [TaxId: 4932]}	97.77	4e-05	5.7	83	219	7.8e-10	831-915	84
cifBwTei[T1]	PF08011.12 ; PDDEXK_9 ; PD-(D/E)XK nuclease superfamily	96.77	0.0037	6.3	87	96	7.1e-08	496-618	122
cifBwTei[T4]	PF08011.12 ; PDDEXK_9 ; PD-(D/E)XK nuclease superfamily	98.59	1.5e-07	7.6	88	96	3e-12	223-327	104
cifBwTei[T4]	PF08011.12 ; PDDEXK_9 ; PD-(D/E)XK nuclease superfamily	97.81	7.1e-05	7.4	88	96	1.4e-09	579-682	103
cifBwTri[T5]	KOG0508 Ankyrin repeat protein [General function prediction only]	100	7.6e-35	15.6	400	615	1.5e-39	2133-2563	430
cifBwTri[T5]	PF15658.7 ; Latrotoxin_C ; Latrotoxin C-terminal domain	0.9996	1.2e-29	252.86	133		2.4e-34	2642-2777	135
cifBwTri[T5]	OTU (ovarian tumor)-like cysteine protease [Signal transduction mechanisms, Posttranslational modification, protein turnover, chaperones]	98.76	9.1e-09	6.4	122	302	1.8e-13	52-216	164
cifBwTri[T5]	PF08011.12 ; PDDEXK_9 ; PD-(D/E)XK nuclease superfamily	98.04	5.9e-06	5.1	90	96	1.1e-10	490-596	106
cifBwTri[T5]	PF08011.12 ; PDDEXK_9 ; PD-(D/E)XK nuclease superfamily	96.47	0.0099	7.6	88	96	1.9e-07	862-979	117
cifBwTri[T1]	PF08011.12 ; PDDEXK_9 ; PD-(D/E)XK nuclease superfamily	98.4	1.1e-06	8.1	84	96	2.2e-11	286-385	99
cifBwTri[T1]	d1euva1 d.3.1.7 (A:403-621) Ulp1 protease C-terminal domain {Baker's yeast (Saccharomyces cerevisiae) [TaxId: 4932]}	97.65	8.2e-05	5.9	83	219	1.6e-09	950-1034	84
cifBwTri[T1]	PF08011.12 ; PDDEXK_9 ; PD-(D/E)XK nuclease superfamily	96.69	0.0059	7.1	87	96	1.2e-07	615-737	122
cifBwHa[1-T1-5]	PF08011.12 ; PDDEXK_9 ; PD-(D/E)XK nuclease superfamily	99.32	1.7e-11	11.2	87	96	3.4e-16	282-386	104
cifBwTsa[T3]	nothing above 32.36 probability

## Sheet: Table S3 - Alphafold
Table S3. Summary of Alphafold structural confidence and similarity to ot he Cif poteins
				Pairwise comparison of Cif similarity
				AA % Identity			TM-score
Protein	Length	Mean lDDT ± sd	Confident AA	wRi[T2]	wTei[T4]	wTri[T5]	wRi[T2]	wTei[T4]	wTri[T5]
CifAwMel[T1]	474	81.8 ± 21.1	397	44.8	25	19.1	0.6331	0.46775	0.3858
CifAwRi[T2]	456	82.2 ± 18.9	386		28.5	19.7		0.4724	0.3359
CifAwTei[T4]	445	84 ± 16.7	382			21.4			0.33315
CifAwTri[T5]	418	86.9 ± 14.4	373
CifBwMel[T1]nuc	453	74.9 ± 14.8	308	26.7	21.4	20	0.2323	0.2975	0.2411
CifBwRi[T2]nuc	487	80.7 ± 13.6	382		28.5	23.7		0.366	0.51485
CifBwTei[T4]nuc	460	84 ± 12.8	396			33.8			0.3499
CifBwTri[T5]nuc	490	84.3 ± 13.1	418
lDDT scores range fom 0-100 where lDDT > 90 is high confidence, 90 > LDDT > 70 is confident, 70 > LDDT > 50 is low confidence, and LDDT < 50 is vey low confidence. TM-scores are from the Zhang-lab webserver and range from 0-1 where TM > 0.5 represents a very similar fold, 0.5 > TM > 0.17 represents significant similarity, and TM < 0.17 represents random structural similarity.
		84.475
		0

## Sheet: Table S4 - PGLS Wolbachia
Table S4. Analysis of CI-strength covariates using phylogenetic generalized least squares regression to account for Wolbachia phylogenetic relationships.
Dataset	Variable	λ	λ 95% CI	Coefficient	Std. Error	t-value	P-value	R2
All strains	Wolbachia density	0.968	0.700-0.995	-0.021278	0.041506	-0.5127	0.622	0.03181
	cifA[T1] transcription	0.974	0.742-0.996	0.024727	0.040413	0.6119	0.5576	0.0447
	cifB[T1] transcription	0.972	0.700-0.995	0.086785	0.043903	1.9768	0.08347	0.3282
All strains (ELD)	Wolbachia density	1	0.171-1	0.296737	0.0067199	44.1581	2.556e-05	0.9985
	cifA[T1] transcription	0.903	0-0.991	0.024655	0.053268	0.4628	0.675	0.06665
	cifB[T1] transcription	0	0-0.986	0.219748	0.062168	3.5347	0.038508	0.8064
All CI strains	Wolbachia density	1	0.452-1	0.296693	0.0059595	49.7853	9.74e-07	0.9984
	cifA[T1] transcription	0.927	0.402-0.991	0.031951	0.04536	0.7044	0.52004	0.1104
	cifB[T1] transcription	0	0-0.987	0.200253	0.035092	5.7065	0.0046623	0.8906
CI strains (ELD)	Wolbachia density	0.942	0.552-0.992	-0.022897	0.042557	-0.538	0.60723	0.03971
	cifA[T1] transcription	0.953	0.631-0.993	0.026076	0.041462	0.6289	0.54937	0.05348
	cifB[T1] transcription	0.953	0.639-0.993	0.082851	0.046099	1.7972	0.11535	0.3157
Statistically significant effects at P < 0.05 are shown in bold text.
λ = 0 = residuals have no phylogenetic signal, λ = 1 = residuals have phylogenetic signal consistent with Brownian motion.
The “All strains” and “All CI strains” dataset differ in their inclusion of the non-CI strains wTsa and wTei.
ELD – “Excluding low-density” strains wAno, wBai, wBoc, and wTsa

## Sheet: Table S5 - PGLS Host
Table S5. Analysis of CI-strength covariates using phylogenetic generalized least squares regression to account for host phylogenetic relationships.
Dataset	Variable	λ	λ 95% CI	Coefficient	Std. Error	t-value	P-value	R2
All strains	Larval dev. time	0.968	0-1	0.2181	0.08701	2.5066	0.0406	0.473
	Pupal dev. time	0	0-0.992	-0.0052565	0.161345	-0.0326	0.9749	0.0001516
	Generation time	0.831	0-1	0.128508	0.094407	1.3612	0.2156	0.2093
All strains (ELD)	Larval dev. time	0	0-0.848	0.253364	0.058993	4.2948	0.02321	0.8601
	Pupal dev. time	0	0-0.814	0.25829	0.18379	1.4054	0.2546	0.397
	Generation time	0	0-0.825	0.151998	0.047156	3.2233	0.04846	0.7759
All CI strains	Larval dev. time	0.897	0-1	0.220253	0.090981	2.4209	0.0518	0.4941
	Pupal dev. time	0	0-0.952	0.048612	0.163908	0.2966	0.7768	0.01445
	Generation time	0.267	0-1	0.076079	0.079632	0.9554	0.3763	0.132
CI strains (ELD)	Larval dev. time	0	0-0.884	0.31213	0.11808	2.6434	0.1183	0.7775
	Pupal dev. time	0	0-0.907	0.148783	0.230863	0.6445	0.5853	0.172
	Generation time	0	0-1	0.165838	0.098747	1.6794	0.2351	0.5851
Statistically significant effects at P < 0.05 are shown in bold text.
λ = 0 = residuals have no phylogenetic signal, λ = 1 = residuals have phylogenetic signal consistent with Brownian motion.
The “All strains” and “All CI strains” dataset differ in their inclusion of the non-CI strains wTsa and wTei.
ELD – “Excluding low-density” strains wAno, wBai, wBoc, and wTsa
Since D. simulans was represented twice in our dataset (wHa and wRi), wRi-infected D. simulans was excluded from these analyses.

## Sheet: Table S6 - Lines used
Table S6. Lines used in this study and their associated genomes. Uninfected lines were derived from each of these using tetracycline and the + was replaced with - in each study name.
			Wolbachia		Host
Study name	Drosophila species	line name	Genome Accession	Genome source	Genome Accession	Genome source
wAno+	D. anomalata	anom_A29	DRYAD doi:10.5061/dryad.4kt079g	Turelli et al. 2018	DRYAD doi:10.5061/dryad.4kt079g	Turelli et al. 2018
wAur+	D. auraria	aura_L3	GCF_017916175.1	Turelli et al. 2018	GCA_008042615.1	Bronski et al. 2020
wBai+	D. baimaii	baimaii_L2	SRR13188912	Unpublished (reads public)	GCA_018874675.1	Conner et al. 2021
wBoc+	D. bocki	bocki_L1	SRR13188909	Unpublished (reads public)	GCA_018905835.1	Conner et al. 2021
wTsa+	D. tsacasi	curta_L1	SRR13188914	Unpublished (reads public)	GCA_018904565.1	Conner et al. 2021
wTri+	D. triauraria	triauraria_L1	DRYAD doi:10.5061/dryad.4kt079g	Turelli et al. 2018	GCA_008044375.1	Bronski et al. 2020
wTei+	D. teissieri	tei_B13_L11	GCF_005862135.1	Cooper et al. 2017	DRYAD doi:10.5061/dryad.8n1n677	Cooper et al. 2019
wMel+	D. melanogaster	yw(+)	GCA_000008025.1	Wu et al. 2004	GCA_000001215.4	12 Genomes Consortium
wRi+	D. simulans	Riv84	GCF_000022285.1	Klasson et al. 2009	GCA_016746395.2	12 Genomes Consortium
wHa+	D. simulans	sim_Car5	GCF_000376605.1	Ellegaard et al. 2013	GCA_016746395.2	12 Genomes Consortium
wMau+	D. mauritians	R60 wMau	GCA 004685025.1	Meany et al. 2019

## Sheet: Table S7 - Primers
Table S7. Primers, targets, and PCR conditions used in this study.
Primer name	Sequence	Length	Product Size	Optimal concentration (nm)	Program	Target(s)
cifA_T1_Set1_qPCR_F1	GGTGATGGTCCTTGGAATAATTTG	24	86	200	50C 2m, 95C 2m, 40x (95C 15s, 60C 1m)	wMel[T1], wTei[T1], wRi[T1-1], wRi[T1-2], wAno[T1], wAur[T1], wTri[T1], wHa[T1-1]
cifA_T1_Set1_qPCR_R1	AACTCAGACTGTGGGCCAT	19		200
cifA_T1_Set2_qPCR_F1	AGAGATGGGTGGGAGTCCTT	20	85	200	50C 2m, 95C 2m, 40x (95C 15s, 60C 1m)	wTsa[T1-1], wTsa[T1-2], wTsa[T1-3], wTsa[T1-4]
cifA_T1_Set2_qPCR_R1	ACACTGTGCAAGAACTTCAGC	21		200
cifA_T1_Set3_qPCR_F1	CACGATCTAAAGCTCATGGTAGT	23	89	200	50C 2m, 95C 2m, 40x (95C 15s, 60C 1m)	wBai[T1-2], wHa[T1-2], wBoc[T1]
cifA_T1_Set3_qPCR_R1	ACCACTTACACTAGGAGTTCCA	22		200
cifA_T1_Set4_qPCR_F1	ATGTGGAGATGTGGTCGCTT	20	92	200	50C 2m, 95C 2m, 40x (95C 15s, 60C 1m)	wBai[T1-1]
cifA_T1_Set4_qPCR_R1	AACCCTGCAAATACACCACTTG	22		200
cifA_T2_qPCR_F1	TGAGGGGCGTGAGGAAAAA	19	84	200	50C 2m, 95C 2m, 40x (95C 15s, 60C 1m)	wAno[T2], wRi[T2]
cifA_T2_qPCR_R1	TCGACAATCAATCCTGCAAGC	21		200
cifA_T3_qPCR_F1	TAGGGGTGTGATCTATCGTCC	21	85	200	50C 2m, 95C 2m, 40x (95C 15s, 60C 1m)	wTsa[T3]
cifA_T3_qPCR_R1	CTCGCTCAAGTACTGGATAACAT	23		200
cifA_T4_qPCR_F1	GGGGAGCAATCTATTTCCTCT	21	97	200	50C 2m, 95C 2m, 40x (95C 15s, 60C 1m)	wTei[T4]
cifA_T4_qPCR_R1	CTTTACTTACCCCTTGTCTACTTG	24		200
cifA_T5_qPCR_F1	ACCTGAAAGTGAGATGAGCGA	21	80	200	50C 2m, 95C 2m, 40x (95C 15s, 60C 1m)	wTri[T5]
cifA_T5_qPCR_R1	TACAACGGTTCCCTGCTACAT	21		200
cifB_T1_Set1_qPCR_F1	AAAAGACCAGGACAGAACTCGA	22	91	200	50C 2m, 95C 2m, 40x (95C 15s, 60C 1m)	wMel[T1], wTei[T1], wRi[T1-1], wRi[T1-2], wAno[T1], wAur[T1], wTri[T1], wHa[T1-1]
cifB_T1_Set1_qPCR_R1	CCTGTGCTCTAGTACCTTGCA	21		200
cifB_T1_Set2_qPCR_F1	GCGTCTGAGATTAGCCTTCTGA	22	84	200	50C 2m, 95C 2m, 40x (95C 15s, 60C 1m)	wTsa[T1-1], wTsa[T1-2], wTsa[T1-3], wTsa[T1-4]
cifB_T1_Set2_qPCR_R1	TTTCAACACACTGCTTGGCG	20		200
cifB_T1_Set3_qPCR_F1	AGAAAACCAGGACAGAACTCGA	22	91	200	50C 2m, 95C 2m, 40x (95C 15s, 60C 1m)	wHa[T1-2]
cifB_T1_Set3_qPCR_R1	CCTGTGCTCTAGTACCTTGCA	21		200
cifB_T1_Set4_qPCR_F1	ACAGCAAAATCGAGGTTTAAGGG	23	83	200	50C 2m, 95C 2m, 40x (95C 15s, 60C 1m)	wBai[T1-1]
cifB_T1_Set4_qPCR_R1	CCTGACTCTTGCCCTTTCCA	20		200
cifB_T1_Set5_qPCR_F1	CTGATCGTCCTAACAGTGATGGA	23	85	200	50C 2m, 95C 2m, 40x (95C 15s, 60C 1m)	wBai[T1-2]
cifB_T1_Set5_qPCR_R1	TCCGGATTTTGCCACCTAATCT	22		200
cifB_T1_Set7_qPCR_F1	AGTTTGGTGGATGGAGATCTTG	22	100	200	50C 2m, 95C 2m, 40x (95C 15s, 60C 1m)	wBoc[T1]
cifB_T1_Set7_qPCR_R1	GGAAACGACCTGCACTTACA	20		200
cifB_T2_qPCR_F1	GGCGGATAATCAAGGTGAAGATG	23	83	200	50C 2m, 95C 2m, 40x (95C 15s, 60C 1m)	wAno[T2], wRi[T2]
cifB_T2_qPCR_R1	TTCCAGTAAACGGCCCTTGT	20		200
cifB_T3_qPCR_F1	CTAAAAGTTGCTGTTCTCAC	20	82	200	50C 2m, 95C 2m, 40x (95C 15s, 60C 1m)	wTsa[T3]
cifB_T3_qPCR_R1	CTGGGCTGTTCTCATTATC	19		200
cifB_T4_qPCR_F1	TCATCATGGGTTTTTAGCTGG	21	99	200	50C 2m, 95C 2m, 40x (95C 15s, 60C 1m)	wTei[T4]
cifB_T4_qPCR_R1	ATGTCTGCGTAACCTTTTCC	20		200
cifB_T5_qPCR_F1	GGGACACACAGACAATCGGTA	21	100	200	50C 2m, 95C 2m, 40x (95C 15s, 60C 1m)	wTri[T5]
cifB_T5_qPCR_R1	TCTCCCTTCTCCGATGTACCA	21		200
ftsZ_qPCR_JDS_F1	GCAGCCAATAGAGTGCGTG	19	82	200	50C 2m, 95C 2m, 40x (95C 15s, 60C 1m)	FtsZ for all Wolbachia strains
ftsZ_qPCR_JDS_R1	TTCCCTCCATCGCTTGATCA	20		400
UCE_Mid1_F	GAAATAAACGCAAGCGCCATC	21	104	300	50C 2m, 95C 2m, 40x (95C 15s, 62C 1m)	Mid1 for all Drosophila species
UCE_Mid1_R	GCAAGCGCGTCTCAAGC	17		200
